# Supplementary material for: Nanowire-based smart windows combining electro- and thermochromics for dynamic regulation of solar radiation
Source: Nat Commun. 2023 Jun 3;14:3231. doi: 10.1038/s41467-023-38353-4 (PMC10239468; doi:10.1038/s41467-023-38353-4)
Supplement: Supplementary file 4 — Source Data [file 41467_2023_38353_MOESM4_ESM.xlsx]

## Sheet: Figure 2
2a	Wavelength	Absorbance						2c	Wavelength	Transmittance						2d	Transmittance	Transmittance				2g	Time	ΔT
	nm								nm	%							%	%					min	\+(o)C
		Au-1	Au-2	Au-3	Au-4	Au-5				EC	SLE1	SLE2	SLE3	SLE4			VIS	NIR-1	Solar					Glass	EC	SLE1	SLE2	SLE3	SLE4
	700	0.13798	0.07148	0.04653	0.08084	0.04388			400	77.6925	52.3891	48.0988	48.2725	47.9442		SLE1	71.3	58.6	66.4				0	0	0	0	0	0	0
	701	0.13963	0.07098	0.04653	0.08084	0.04388			401	78.0898	52.7664	48.5134	48.7657	48.3942		SLE2	70.3	61.7	62.2				10	4.95	4.91	2.93	2.95	2.83	2.36
	702	0.14184	0.07148	0.04653	0.08084	0.04388			402	78.5023	53.1711	48.9902	49.2804	48.8524		SLE3	71.8	55.4	60.1				30	6.61	6.06	3.98	3.65	3.63	3.51
	703	0.14405	0.07197	0.04653	0.0799	0.04388			403	78.8344	53.4982	49.3971	49.74	49.2686		SLE4	71	54.6	59.3				60	7.3	6.76	5.49	4.64	4.2	3.69
	704	0.14625	0.07197	0.04653	0.0799	0.04329			404	79.1563	53.8586	49.8134	50.1933	49.6778
	705	0.14791	0.07197	0.0458	0.0799	0.04388			405	79.4879	54.2111	50.2531	50.6568	50.1115
	706	0.15012	0.07295	0.0458	0.0799	0.04388			406	79.8637	54.6013	50.7047	51.1159	50.5525
	707	0.15232	0.07246	0.0458	0.0799	0.04329			407	80.1871	54.9563	51.0959	51.5298	50.9809
	708	0.15509	0.07295	0.0458	0.0799	0.04329			408	80.5953	55.3582	51.5499	52.006	51.4333
	709	0.1573	0.07345	0.04507	0.07896	0.04329			409	80.9741	55.7382	51.9886	52.4824	51.8782
	710	0.1595	0.07345	0.04507	0.07896	0.04329			410	81.2859	56.0945	52.392	52.9452	52.2735
	711	0.16226	0.07394	0.04507	0.07802	0.04329			411	81.5991	56.4679	52.8429	53.3774	52.7017
	712	0.16447	0.07443	0.04507	0.07802	0.04329			412	81.8898	56.816	53.2697	53.8392	53.1045
	713	0.16723	0.07493	0.04435	0.07802	0.04329			413	82.1909	57.2045	53.744	54.3128	53.5249
	714	0.16999	0.07542	0.04507	0.07708	0.04329			414	82.4746	57.5702	54.163	54.7278	53.922
	715	0.1733	0.07591	0.04507	0.07708	0.04329			415	82.7493	57.9171	54.5988	55.1596	54.3271
	716	0.17606	0.07591	0.04435	0.07708	0.04329			416	83.005	58.2558	54.9863	55.5811	54.6921
	717	0.17882	0.07641	0.04435	0.07614	0.04329			417	83.2929	58.588	55.4239	56.0041	55.0982
	718	0.18158	0.0769	0.04507	0.0752	0.04329			418	83.5362	58.8997	55.8001	56.3986	55.4828
	719	0.18489	0.07739	0.04435	0.0752	0.04271			419	83.8016	59.2645	56.2339	56.8406	55.9245
	720	0.18765	0.07788	0.04435	0.07426	0.04271			420	84.1085	59.6052	56.6359	57.2607	56.3198
	721	0.19096	0.07838	0.04435	0.07426	0.04271			421	84.3647	59.945	57.0558	57.6819	56.7256
	722	0.19427	0.07936	0.04435	0.07332	0.04271			422	84.5764	60.2776	57.4205	58.0708	57.0919
	723	0.19758	0.07986	0.04507	0.07238	0.04329			423	84.7771	60.5698	57.7882	58.4301	57.4603
	724	0.2009	0.08035	0.04435	0.07238	0.04271			424	84.9391	60.8316	58.1188	58.7934	57.7699
	725	0.2042	0.08084	0.04435	0.07144	0.04329			425	85.0718	61.1052	58.4358	59.1232	58.1088
	726	0.20752	0.08183	0.04435	0.0705	0.04271			426	85.2265	61.3524	58.7337	59.4474	58.4218
	727	0.21083	0.08232	0.04362	0.07144	0.04329			427	85.3701	61.6017	59.0321	59.7619	58.7271
	728	0.21469	0.08331	0.04435	0.0705	0.04271			428	85.5575	61.8876	59.3346	60.1084	59.0217
	729	0.21855	0.0838	0.04435	0.0705	0.04329			429	85.7341	62.1255	59.6357	60.4366	59.3197
	730	0.22132	0.08478	0.04435	0.0705	0.04329			430	85.8975	62.3502	59.9159	60.7469	59.5909
	731	0.22573	0.08528	0.04507	0.0705	0.04329			431	86.0441	62.5929	60.1898	61.0587	59.8684
	732	0.22904	0.08676	0.04435	0.06956	0.04329			432	86.2169	62.8156	60.4713	61.3514	60.1511
	733	0.23346	0.08725	0.04507	0.06956	0.04329			433	86.3247	62.9959	60.6953	61.5958	60.4209
	734	0.23677	0.08774	0.04435	0.0705	0.04329			434	86.4328	63.1791	60.9249	61.8368	60.6564
	735	0.24173	0.08922	0.0458	0.06956	0.04388			435	86.5957	63.4049	61.1845	62.1311	60.9494
	736	0.24505	0.09021	0.04507	0.06862	0.04329			436	86.743	63.593	61.407	62.4073	61.2302
	737	0.24946	0.0907	0.04507	0.06956	0.04329			437	86.8085	63.7796	61.6032	62.6512	61.441
	738	0.25387	0.09218	0.0458	0.06956	0.04329			438	86.9421	64.0069	61.8706	62.9566	61.7071
	739	0.25719	0.09267	0.04507	0.06862	0.04388			439	87.0601	64.2201	62.1037	63.2315	61.9623
	740	0.26215	0.09415	0.04507	0.06956	0.04388			440	87.1877	64.4221	62.3453	63.4952	62.1977
	741	0.26657	0.09464	0.04507	0.06956	0.04388			441	87.276	64.5932	62.5621	63.7231	62.4167
	742	0.27099	0.09612	0.04507	0.06956	0.04388			442	87.4137	64.8059	62.8006	63.988	62.6692
	743	0.2754	0.09711	0.04653	0.06862	0.04388			443	87.5216	64.9878	63.0038	64.2113	62.8709
	744	0.27927	0.09859	0.04653	0.06956	0.04446			444	87.6224	65.1449	63.1783	64.4507	63.0903
	745	0.28534	0.09957	0.04726	0.06956	0.04446			445	87.6671	65.2798	63.3441	64.665	63.2965
	746	0.28975	0.10056	0.04726	0.06956	0.04446			446	87.7779	65.469	63.5447	64.9135	63.5189
	747	0.29417	0.10204	0.04726	0.06956	0.04446			447	87.8925	65.6233	63.7362	65.1478	63.726
	748	0.29913	0.10302	0.04726	0.06956	0.04388			448	87.9587	65.7664	63.9066	65.3699	63.929
	749	0.30465	0.105	0.04798	0.06956	0.04446			449	88.0383	65.9373	64.0824	65.5727	64.124
	750	0.30907	0.10549	0.04798	0.06956	0.04446			450	88.1215	66.1218	64.2629	65.794	64.3037
	751	0.31348	0.10746	0.04798	0.06956	0.04446			451	88.1536	66.2468	64.4089	65.9612	64.4351
	752	0.31955	0.10845	0.04798	0.0705	0.04446			452	88.2	66.3656	64.5348	66.1474	64.579
	753	0.32452	0.10992	0.04944	0.0705	0.04505			453	88.2338	66.4541	64.6736	66.3171	64.7105
	754	0.32949	0.1114	0.04944	0.06956	0.04446			454	88.3436	66.6022	64.8521	66.5277	64.9052
	755	0.33556	0.11288	0.04944	0.0705	0.04446			455	88.4133	66.7253	64.9862	66.7181	65.0718
	756	0.34053	0.11436	0.05089	0.06956	0.04563			456	88.502	66.8641	65.1503	66.9179	65.2718
	757	0.34605	0.11584	0.05016	0.0705	0.04505			457	88.5724	67.0105	65.3008	67.0949	65.4674
	758	0.35212	0.11732	0.05089	0.0705	0.04505			458	88.6903	67.1724	65.4503	67.2903	65.6689
	759	0.35708	0.1188	0.05162	0.0705	0.04505			459	88.6966	67.2674	65.5559	67.4282	65.8003
	760	0.36316	0.12077	0.05162	0.0705	0.04446			460	88.7594	67.3859	65.6881	67.5767	65.9548
	761	0.36868	0.12225	0.05234	0.0705	0.04505			461	88.8052	67.5035	65.8082	67.7355	66.0885
	762	0.37475	0.12422	0.05307	0.0705	0.04505			462	88.8528	67.6172	65.9203	67.9055	66.2327
	763	0.38026	0.12521	0.05307	0.0705	0.04505			463	88.88	67.7433	66.0271	68.052	66.3711
	764	0.38633	0.12718	0.05307	0.0705	0.04446			464	88.9542	67.8742	66.144	68.2143	66.5071
	765	0.39241	0.12915	0.0538	0.0705	0.04505			465	88.9911	67.9646	66.2364	68.3354	66.6035
	766	0.39737	0.13014	0.0538	0.07144	0.04505			466	89.0315	68.047	66.3165	68.4675	66.7202
	767	0.404	0.1326	0.05453	0.07144	0.04505			467	89.0633	68.139	66.4248	68.5679	66.814
	768	0.40896	0.13408	0.05453	0.07238	0.04446			468	89.1056	68.2171	66.5139	68.6974	66.8994
	769	0.41558	0.13605	0.05671	0.07238	0.04563			469	89.1262	68.3164	66.6172	68.8201	67.0006
	770	0.42221	0.13802	0.05598	0.07238	0.04505			470	89.1785	68.4259	66.7206	68.9532	67.1217
	771	0.42828	0.13999	0.05525	0.07238	0.04505			471	89.2101	68.5416	66.8323	69.0824	67.2219
	772	0.43546	0.14197	0.05671	0.07238	0.04505			472	89.2574	68.6237	66.9383	69.2137	67.3254
	773	0.44208	0.14394	0.05816	0.07332	0.04505			473	89.3229	68.7432	67.0591	69.353	67.4619
	774	0.44815	0.14591	0.05816	0.07332	0.04505			474	89.351	68.8274	67.1345	69.4483	67.5578
	775	0.45477	0.14788	0.05889	0.07332	0.04505			475	89.3756	68.9119	67.2234	69.5451	67.6551
	776	0.46139	0.15035	0.05889	0.07332	0.04505			476	89.3896	68.9814	67.3061	69.6274	67.7541
	777	0.46912	0.15232	0.05889	0.07426	0.04446			477	89.4184	69.0753	67.4031	69.7278	67.8546
	778	0.47574	0.15429	0.06034	0.07332	0.04505			478	89.4166	69.128	67.4651	69.7641	67.8941
	779	0.48457	0.15725	0.06107	0.07426	0.04563			479	89.4703	69.1885	67.5574	69.8387	67.9697
	780	0.49064	0.15873	0.0618	0.07426	0.04505			480	89.5155	69.2569	67.6541	69.9107	68.0535
	781	0.49837	0.16168	0.0618	0.0752	0.04505			481	89.5952	69.3493	67.7342	69.9934	68.1378
	782	0.5061	0.16464	0.06325	0.0752	0.04563			482	89.6661	69.4374	67.7904	70.0545	68.2125
	783	0.51327	0.16661	0.06398	0.0752	0.04563			483	89.7347	69.5044	67.8757	70.1275	68.2975
	784	0.52155	0.16957	0.06398	0.07614	0.04505			484	89.7796	69.5685	67.9312	70.2007	68.3495
	785	0.52873	0.17203	0.0647	0.07708	0.04505			485	89.8103	69.6252	67.9728	70.2376	68.3719
	786	0.53756	0.17499	0.06543	0.07802	0.04563			486	89.8157	69.6426	68.0226	70.2451	68.387
	787	0.54529	0.17795	0.06616	0.07802	0.04505			487	89.8329	69.6755	68.0757	70.2854	68.407
	788	0.55301	0.18091	0.06688	0.07802	0.04563			488	89.8394	69.6981	68.0732	70.2607	68.3844
	789	0.56129	0.18337	0.06761	0.07802	0.04505			489	89.8465	69.7006	68.1029	70.2391	68.3702
	790	0.56957	0.18633	0.06834	0.07896	0.04505			490	89.8912	69.7166	68.147	70.2316	68.3725
	791	0.5784	0.18929	0.06907	0.07896	0.04563			491	89.9296	69.7193	68.1615	70.2175	68.357
	792	0.58612	0.19175	0.06907	0.0799	0.04505			492	89.9317	69.6684	68.1422	70.1347	68.2895
	793	0.59385	0.19471	0.07052	0.07896	0.04563			493	89.9752	69.6554	68.1772	70.1388	68.2756
	794	0.60268	0.19767	0.07052	0.0799	0.04505			494	90.0182	69.6565	68.1761	70.098	68.2307
	795	0.61262	0.20112	0.07197	0.0799	0.04563			495	90.0135	69.5885	68.131	70.0377	68.1469
	796	0.61979	0.20408	0.0727	0.08084	0.04505			496	90.0502	69.5652	68.1396	70.009	68.1046
	797	0.62917	0.20802	0.0727	0.08084	0.04505			497	90.1135	69.573	68.1395	69.9817	68.0831
	798	0.638	0.21048	0.07415	0.08178	0.04505			498	90.143	69.5403	68.1312	69.9053	68.0143
	799	0.64739	0.21443	0.07488	0.08178	0.04505			499	90.1703	69.5	68.1154	69.8457	67.9515
	800	0.65567	0.21738	0.07561	0.08272	0.04505			500	90.22	69.4789	68.113	69.7747	67.8973
	801	0.66449	0.22084	0.07706	0.08272	0.04563			501	90.2901	69.4423	68.0976	69.7257	67.8091
	802	0.67332	0.22379	0.07779	0.08366	0.04505			502	90.315	69.3794	68.0845	69.6439	67.688
	803	0.68326	0.22823	0.07852	0.08366	0.04505			503	90.343	69.3179	68.0577	69.5684	67.6048
	804	0.69265	0.23168	0.07852	0.0846	0.04505			504	90.3746	69.2641	68.0319	69.5007	67.5244
	805	0.70037	0.23513	0.07924	0.08554	0.04505			505	90.4528	69.2305	68.0281	69.452	67.4661
	806	0.71086	0.23907	0.08142	0.0846	0.04563			506	90.4938	69.1966	68.0055	69.3762	67.3976
	807	0.71913	0.24252	0.08215	0.08648	0.04563			507	90.5122	69.1548	67.9773	69.3209	67.3307
	808	0.72962	0.24647	0.08288	0.08554	0.04563			508	90.5607	69.1257	67.9541	69.2694	67.26
	809	0.73845	0.24992	0.08361	0.08742	0.04505			509	90.6055	69.0653	67.9261	69.2	67.1697
	810	0.74894	0.25435	0.08433	0.08742	0.04563			510	90.5804	68.9934	67.8728	69.1398	67.042
	811	0.75888	0.25879	0.08579	0.08836	0.04563			511	90.5818	68.9444	67.8548	69.0831	66.9673
	812	0.76936	0.26273	0.08651	0.0893	0.04505			512	90.6569	68.9249	67.8736	69.0596	66.9471
	813	0.77708	0.26668	0.08797	0.0893	0.04563			513	90.7066	68.9167	67.8775	69.0497	66.9093
	814	0.78813	0.27111	0.08942	0.09024	0.04563			514	90.7226	68.9057	67.8732	69.0367	66.8872
	815	0.7975	0.27555	0.08942	0.09118	0.04563			515	90.7482	68.9016	67.9071	69.0352	66.8962
	816	0.80799	0.28048	0.09088	0.09306	0.04563			516	90.7729	68.8834	67.9023	69.0122	66.8404
	817	0.81738	0.28541	0.0916	0.09306	0.04505			517	90.7464	68.856	67.8644	68.9926	66.7979
	818	0.82841	0.29034	0.09306	0.094	0.04563			518	90.765	68.8605	67.8786	69.0054	66.7966
	819	0.8378	0.29478	0.09451	0.09494	0.04622			519	90.7991	68.8783	67.9113	69.0325	66.8147
	820	0.84883	0.3002	0.09596	0.09588	0.04563			520	90.8468	68.9344	67.9329	69.065	66.8537
	821	0.85822	0.30513	0.09596	0.09682	0.04622			521	90.88	68.9648	67.9597	69.0994	66.9164
	822	0.86815	0.31055	0.09815	0.09776	0.04622			522	90.9299	69.0212	68.0227	69.1606	66.962
	823	0.87919	0.31597	0.0996	0.09776	0.04622			523	90.9683	69.08	68.0383	69.2172	66.9937
	824	0.88968	0.3209	0.10105	0.0987	0.0468			524	90.9575	69.0948	68.0486	69.2565	67.0051
	825	0.89961	0.32682	0.10105	0.09964	0.04622			525	90.9781	69.1272	68.0632	69.3246	67.0259
	826	0.90899	0.33175	0.10323	0.10058	0.0468			526	90.9808	69.1932	68.1	69.4022	67.0746
	827	0.92223	0.33766	0.10469	0.10246	0.0468			527	91.0127	69.2465	68.133	69.4884	67.1258
	828	0.92886	0.34259	0.10542	0.1034	0.0468			528	91.0427	69.3029	68.1951	69.5959	67.1967
	829	0.93935	0.34851	0.10687	0.1034	0.0468			529	91.1196	69.3929	68.2663	69.6997	67.2641
	830	0.94818	0.35344	0.10832	0.10434	0.04739			530	91.1592	69.4719	68.343	69.7948	67.3582
	831	0.95811	0.36034	0.10978	0.10528	0.0468			531	91.1635	69.4943	68.3553	69.863	67.3961
	832	0.96915	0.36576	0.11123	0.10622	0.04739			532	91.1947	69.5654	68.4156	69.9554	67.4614
	833	0.97743	0.37217	0.11269	0.1081	0.04739			533	91.2009	69.6228	68.4754	70.0195	67.5192
	834	0.99067	0.3771	0.11414	0.10904	0.04739			534	91.2247	69.6946	68.5331	70.1325	67.6087
	835	1.00006	0.38449	0.11559	0.10998	0.04797			535	91.2414	69.7514	68.5739	70.2078	67.664
	836	1.00944	0.38991	0.11705	0.11092	0.04797			536	91.2853	69.8705	68.6662	70.3447	67.7672
	837	1.01937	0.39681	0.1185	0.11186	0.04797			537	91.3201	69.9646	68.7361	70.4362	67.8713
	838	1.02544	0.40224	0.12068	0.11374	0.04797			538	91.342	70.0282	68.7803	70.5208	67.9726
	839	1.03262	0.40963	0.12214	0.11468	0.04856			539	91.3589	70.0893	68.8264	70.5942	68.0535
	840	1.04255	0.41505	0.12359	0.11562	0.04797			540	91.3974	70.1562	68.8879	70.7172	68.1475
	841	1.04807	0.42146	0.12504	0.1175	0.04856			541	91.4384	70.2283	68.9677	70.8109	68.238
	842	1.06076	0.42787	0.12577	0.11844	0.04856			542	91.4702	70.2945	69.0264	70.9384	68.3277
	843	1.06739	0.43477	0.12795	0.11938	0.04856			543	91.4708	70.3736	69.0793	71.0475	68.3947
	844	1.07457	0.44118	0.12941	0.12032	0.04914			544	91.4766	70.4462	69.1465	71.1517	68.4712
	845	1.08119	0.44808	0.13086	0.1222	0.04914			545	91.4869	70.5328	69.208	71.2542	68.5609
	846	1.08671	0.45498	0.13304	0.12314	0.04973			546	91.512	70.5886	69.2489	71.3692	68.6437
	847	1.09278	0.46188	0.1345	0.12408	0.04973			547	91.5227	70.6411	69.3038	71.4675	68.7302
	848	1.09774	0.46928	0.13595	0.12596	0.04973			548	91.5708	70.7097	69.3867	71.5893	68.8488
	849	1.11154	0.47618	0.13813	0.1269	0.05031			549	91.629	70.8192	69.4738	71.7332	68.9764
	850	1.11264	0.48406	0.13958	0.12784	0.05031			550	91.6452	70.9069	69.5612	71.8516	69.0762
	851	1.12092	0.49195	0.14104	0.12878	0.05031			551	91.665	70.995	69.6469	71.9856	69.1975
	852	1.12754	0.49934	0.14322	0.13066	0.0509			552	91.6703	71.0615	69.7135	72.0891	69.2897
	853	1.13252	0.50625	0.14467	0.1316	0.0509			553	91.6586	71.1355	69.7636	72.195	69.3715
	854	1.143	0.51413	0.14685	0.13348	0.05148			554	91.6624	71.2047	69.8471	72.2988	69.4639
	855	1.14907	0.52153	0.14831	0.13442	0.05148			555	91.696	71.2835	69.9203	72.4105	69.5561
	856	1.15293	0.52941	0.15122	0.1363	0.05207			556	91.6941	71.3537	69.9679	72.498	69.6396
	857	1.1557	0.53681	0.15267	0.13724	0.05207			557	91.7295	71.4679	70.0683	72.6161	69.7509
	858	1.16507	0.54469	0.15485	0.13912	0.05265			558	91.7505	71.5574	70.1652	72.7302	69.8519
	859	1.16673	0.55307	0.15703	0.141	0.05265			559	91.7814	71.6631	70.2443	72.8428	69.9633
	860	1.16784	0.56096	0.15921	0.14194	0.05265			560	91.7739	71.7488	70.3244	72.9494	70.0882
	861	1.17832	0.56885	0.16139	0.14382	0.05324			561	91.7901	71.8621	70.4306	73.0747	70.2003
	862	1.17501	0.57723	0.16285	0.1457	0.05324			562	91.7575	71.9268	70.4911	73.176	70.3046
	863	1.17998	0.58413	0.16503	0.14758	0.05324			563	91.7597	71.9988	70.5523	73.2848	70.4031
	864	1.1844	0.59251	0.16648	0.14852	0.05382			564	91.7524	72.0726	70.6152	73.4114	70.5199
	865	1.18329	0.6004	0.16939	0.1504	0.05441			565	91.7846	72.1737	70.6888	73.5263	70.6242
	866	1.1877	0.60927	0.17157	0.15228	0.05441			566	91.7894	72.2784	70.7735	73.6368	70.7409
	867	1.18605	0.61716	0.17375	0.15416	0.05499			567	91.8781	72.4207	70.8854	73.8062	70.8874
	868	1.18991	0.62603	0.17593	0.1551	0.05499			568	91.9011	72.542	70.9961	73.9385	71.0207
	869	1.19598	0.63342	0.17812	0.15698	0.05499			569	91.9098	72.6444	71.0917	74.0469	71.1368
	870	1.19377	0.64279	0.1803	0.15886	0.05558			570	91.8874	72.7303	71.1753	74.16	71.2308
	871	1.19819	0.65117	0.1832	0.16074	0.05616			571	91.9166	72.8214	71.2607	74.3036	71.3571
	872	1.19709	0.65955	0.18539	0.16262	0.05616			572	91.8412	72.8904	71.3234	74.3738	71.4359
	873	1.1993	0.66793	0.18829	0.1645	0.05675			573	91.8579	72.9939	71.4114	74.5015	71.5584
	874	1.19709	0.6768	0.19047	0.16638	0.05733			574	91.8844	73.1342	71.5191	74.6516	71.6923
	875	1.19874	0.68567	0.19266	0.16826	0.05733			575	91.9208	73.2639	71.6337	74.7926	71.8473
	876	1.19985	0.69356	0.19556	0.17014	0.05733			576	91.9516	73.405	71.7576	74.9215	71.9795
	877	1.19985	0.70243	0.19774	0.17202	0.05792			577	91.9801	73.5255	71.8611	75.0477	72.113
	878	1.20205	0.71081	0.20065	0.1739	0.0585			578	91.9919	73.6446	71.9653	75.1567	72.2619
	879	1.19709	0.71969	0.20283	0.17578	0.0585			579	92.011	73.7408	72.0668	75.2778	72.3948
	880	1.19322	0.72807	0.20574	0.1786	0.05909			580	92.0169	73.8554	72.1687	75.4085	72.5345
	881	1.19653	0.73595	0.20865	0.18048	0.05967			581	92.0118	73.9569	72.2493	75.524	72.6793
	882	1.19433	0.74433	0.21156	0.18236	0.05967			582	92.0217	74.0712	72.364	75.6776	72.8306
	883	1.19102	0.7537	0.21374	0.18424	0.06026			583	92.0077	74.1953	72.4667	75.8127	72.9504
	884	1.19047	0.76306	0.21665	0.18706	0.06084			584	91.9769	74.3035	72.5593	75.9443	73.0828
	885	1.18549	0.77095	0.21955	0.18894	0.06084			585	91.9889	74.4086	72.653	76.0776	73.2115
	886	1.18053	0.77933	0.22246	0.19082	0.06143			586	91.9709	74.4989	72.7464	76.1881	73.3224
	887	1.18053	0.78968	0.22537	0.1927	0.06201			587	91.9978	74.6146	72.8137	76.3041	73.4515
	888	1.17998	0.79757	0.22901	0.19552	0.06201			588	92.0475	74.7296	72.9063	76.4525	73.5855
	889	1.1717	0.80644	0.23191	0.1974	0.0626			589	92.0602	74.8291	72.975	76.5604	73.6896
	890	1.16894	0.81482	0.23555	0.20022	0.06318			590	92.0644	74.9607	73.0503	76.6728	73.8317
	891	1.16563	0.82271	0.23846	0.2021	0.06377			591	92.068	75.0878	73.1428	76.8003	73.9598
	892	1.16232	0.83306	0.24209	0.20398	0.06435			592	92.0418	75.1852	73.2322	76.9111	74.0587
	893	1.16011	0.84046	0.245	0.2068	0.06435			593	91.998	75.2424	73.278	76.9772	74.1448
	894	1.15238	0.84884	0.24791	0.20868	0.06494			594	91.9898	75.3499	73.3504	77.0796	74.254
	895	1.14852	0.8582	0.25227	0.2115	0.06552			595	91.9679	75.4252	73.4053	77.1855	74.3308
	896	1.14466	0.86609	0.25518	0.21432	0.06611			596	91.9466	75.4813	73.4459	77.2824	74.4101
	897	1.14134	0.87595	0.25881	0.21714	0.06669			597	91.9854	75.5803	73.5206	77.3944	74.5388
	898	1.13307	0.88433	0.26317	0.21902	0.06669			598	92.011	75.7163	73.6358	77.543	74.6707
	899	1.13141	0.89172	0.26681	0.22184	0.06786			599	92.0298	75.8123	73.7127	77.6616	74.7824
	900	1.12368	0.9001	0.27044	0.22466	0.06786			600	92.0584	75.8981	73.7907	77.7705	74.8974
	901	1.11872	0.90947	0.27408	0.22748	0.06845			601	92.0321	75.9785	73.8138	77.8072	74.975
	902	1.11154	0.91735	0.27844	0.2303	0.06903			602	92.0372	76.0653	73.8853	77.9283	75.0858
	903	1.10878	0.92721	0.28208	0.23312	0.06962			603	92.0109	76.1142	73.8872	77.983	75.1651
	904	1.10382	0.93411	0.28644	0.23594	0.0702			604	92.0079	76.17	73.9413	78.051	75.2496
	905	1.09609	0.94249	0.29007	0.23876	0.07079			605	92.0289	76.2704	74.0293	78.1477	75.3579
	906	1.09222	0.94939	0.29444	0.24252	0.07137			606	92.0696	76.3671	74.1049	78.2785	75.4763
	907	1.08394	0.95827	0.2988	0.2444	0.07196			607	92.0369	76.4284	74.1417	78.3221	75.5283
	908	1.07787	0.96418	0.30316	0.24816	0.07254			608	92.0585	76.5228	74.2088	78.4108	75.6184
	909	1.0718	0.97158	0.30752	0.25098	0.07313			609	92.043	76.5863	74.2494	78.4899	75.6905
	910	1.06297	0.97996	0.31116	0.2538	0.07371			610	92.0054	76.6342	74.2805	78.5449	75.7443
	911	1.05801	0.98735	0.31625	0.25662	0.0743			611	92.0344	76.739	74.3812	78.644	75.8395
	912	1.05138	0.99474	0.32061	0.25944	0.07488			612	92.0354	76.8166	74.4339	78.7074	75.8993
	913	1.04311	1.00066	0.3257	0.2632	0.07547			613	92.0517	76.8801	74.5058	78.7751	75.963
	914	1.03814	1.00904	0.33006	0.26602	0.07605			614	92.032	76.934	74.5407	78.82	76.0259
	915	1.03206	1.01496	0.33442	0.26978	0.07664			615	91.9794	76.9375	74.5391	78.8409	76.0348
	916	1.02379	1.02284	0.34024	0.27354	0.07722			616	91.9086	76.95	74.5434	78.87	76.0588
	917	1.01496	1.03024	0.34387	0.27636	0.07781			617	91.9034	76.995	74.5735	78.934	76.1401
	918	1.00944	1.0396	0.35041	0.28012	0.07898			618	91.8591	77.0187	74.58	78.9734	76.1862
	919	1.00061	1.04453	0.35478	0.28294	0.07956			619	91.8762	77.071	74.6468	79.057	76.2601
	920	0.99509	1.05045	0.36059	0.28764	0.08015			620	91.9225	77.1598	74.7088	79.148	76.3725
	921	0.98791	1.05735	0.36568	0.29046	0.08073			621	91.9341	77.2182	74.7487	79.2034	76.4424
	922	0.98184	1.06474	0.37077	0.29422	0.0819			622	91.9639	77.2748	74.7978	79.2835	76.5
	923	0.97301	1.07016	0.37731	0.29798	0.08249			623	91.9946	77.3603	74.8483	79.346	76.5686
	924	0.96528	1.07657	0.3824	0.30174	0.08307			624	91.942	77.3791	74.8337	79.3296	76.5737
	925	0.95756	1.08298	0.38895	0.3055	0.08424			625	91.8989	77.4184	74.8512	79.3394	76.585
	926	0.94984	1.0889	0.39476	0.30926	0.08483			626	91.9163	77.4562	74.8833	79.3788	76.6216
	927	0.94266	1.09432	0.40058	0.31302	0.08541			627	91.8645	77.5045	74.8966	79.3942	76.6224
	928	0.93493	1.10171	0.40712	0.31678	0.08658			628	91.8672	77.554	74.948	79.4559	76.6872
	929	0.9261	1.10713	0.41294	0.32054	0.08717			629	91.8985	77.5955	75.0048	79.506	76.7189
	930	0.91948	1.11108	0.41875	0.3243	0.08834			630	91.9399	77.6499	75.0526	79.5672	76.7785
	931	0.91175	1.11847	0.4253	0.329	0.08892			631	91.9177	77.6669	75.063	79.5636	76.7873
	932	0.90347	1.12143	0.43111	0.33276	0.09009			632	91.8912	77.6872	75.0669	79.5659	76.8204
	933	0.89685	1.12784	0.43765	0.33652	0.09068			633	91.859	77.6997	75.0905	79.5693	76.8239
	934	0.88968	1.13326	0.44347	0.34028	0.09126			634	91.8921	77.794	75.1528	79.6348	76.9098
	935	0.8814	1.13819	0.45001	0.34498	0.09243			635	91.8499	77.8183	75.1697	79.6415	76.9505
	936	0.87367	1.13918	0.45656	0.34874	0.09302			636	91.8406	77.8179	75.1963	79.6826	76.9833
	937	0.8676	1.14608	0.46383	0.3525	0.09419			637	91.8632	77.8123	75.2242	79.6869	76.9984
	938	0.85877	1.15101	0.47037	0.3572	0.09536			638	91.8323	77.8177	75.2234	79.6725	76.9907
	939	0.85159	1.15446	0.47691	0.36096	0.09594			639	91.832	77.8564	75.2118	79.6864	76.9967
	940	0.84331	1.15495	0.48491	0.36566	0.09711			640	91.8451	77.8782	75.2342	79.6819	76.9929
	941	0.83559	1.16037	0.49218	0.37036	0.09828			641	91.8647	77.9612	75.2802	79.7016	77.0296
	942	0.82841	1.16333	0.50018	0.37506	0.09945			642	91.8786	78.0139	75.3063	79.7081	77.0474
	943	0.82013	1.16579	0.50672	0.37976	0.10004			643	91.904	78.0449	75.3272	79.7311	77.0888
	944	0.81241	1.1722	0.51472	0.38446	0.10121			644	91.8836	78.0417	75.3522	79.7124	77.0991
	945	0.80468	1.17417	0.52271	0.38916	0.10238			645	91.8939	78.0462	75.3654	79.7355	77.0948
	946	0.79695	1.17812	0.52926	0.39386	0.10355			646	91.8684	78.0519	75.3647	79.7243	77.084
	947	0.79033	1.1796	0.53725	0.39856	0.10472			647	91.8057	78.0381	75.3632	79.7099	77.0674
	948	0.78315	1.18206	0.54452	0.40326	0.1053			648	91.8353	78.0978	75.4182	79.7064	77.0785
	949	0.77487	1.18206	0.55252	0.40796	0.10647			649	91.8385	78.1167	75.4438	79.6961	77.0643
	950	0.7677	1.18453	0.56052	0.41266	0.10764			650	91.8409	78.1703	75.4791	79.6977	77.0763
	951	0.75997	1.18748	0.56779	0.41736	0.10881			651	91.8663	78.1918	75.5131	79.6751	77.0857
	952	0.7528	1.18896	0.57651	0.423	0.10998			652	91.8877	78.2156	75.5289	79.6768	77.0919
	953	0.74507	1.19143	0.58451	0.42864	0.11115			653	91.8432	78.1815	75.4999	79.667	77.0501
	954	0.7368	1.19143	0.59251	0.43334	0.11232			654	91.8299	78.1718	75.5085	79.6413	77.0237
	955	0.73018	1.1934	0.60123	0.43898	0.11349			655	91.8427	78.1889	75.5384	79.6161	77.0008
	956	0.72245	1.19389	0.60923	0.44462	0.11525			656	91.8386	78.2107	75.5784	79.5887	76.9648
	957	0.71472	1.19488	0.61868	0.45026	0.11642			657	91.8442	78.2465	75.608	79.5386	76.9572
	958	0.707	1.19685	0.62667	0.45496	0.11759			658	91.8537	78.2958	75.6663	79.5083	76.9373
	959	0.69982	1.19734	0.6354	0.4606	0.11876			659	91.8858	78.3565	75.7116	79.4941	76.945
	960	0.69265	1.19537	0.64412	0.46624	0.12051			660	91.8695	78.3627	75.7178	79.4365	76.9111
	961	0.68547	1.19685	0.65212	0.47094	0.12168			661	91.8872	78.3805	75.7202	79.4142	76.8873
	962	0.67885	1.19833	0.66157	0.47658	0.12344			662	91.9259	78.3966	75.7469	79.4151	76.863
	963	0.67167	1.2003	0.66957	0.48222	0.12461			663	91.9251	78.3868	75.7182	79.3656	76.826
	964	0.6656	1.19734	0.67829	0.48692	0.12636			664	91.847	78.34	75.6578	79.2856	76.7506
	965	0.65898	1.19833	0.68702	0.49256	0.12753			665	91.8318	78.3356	75.6245	79.2687	76.7038
	966	0.65125	1.19685	0.69574	0.4982	0.12929			666	91.8013	78.3159	75.5686	79.2314	76.6606
	967	0.64463	1.19537	0.70446	0.50384	0.13104			667	91.7618	78.2962	75.5729	79.167	76.6244
	968	0.638	1.19537	0.71319	0.50948	0.13221			668	91.6895	78.249	75.516	79.0737	76.5354
	969	0.63138	1.19438	0.72264	0.51512	0.13397			669	91.7297	78.2794	75.5227	79.0571	76.5513
	970	0.62421	1.18995	0.73136	0.52076	0.13572			670	91.7057	78.2551	75.5234	79.0049	76.5235
	971	0.61759	1.19143	0.74009	0.5264	0.13689			671	91.682	78.2321	75.5117	78.9445	76.4818
	972	0.61152	1.18896	0.74881	0.53204	0.13865			672	91.6839	78.2374	75.4499	78.9077	76.428
	973	0.60489	1.1865	0.75681	0.53768	0.1404			673	91.7111	78.2674	75.4336	78.8741	76.4354
	974	0.59882	1.186	0.76699	0.54332	0.14216			674	91.7057	78.245	75.406	78.8323	76.3758
	975	0.59219	1.18354	0.77498	0.54896	0.14391			675	91.6985	78.2135	75.356	78.7273	76.279
	976	0.58668	1.18157	0.78443	0.5546	0.14567			676	91.6582	78.1831	75.3015	78.6069	76.1965
	977	0.58005	1.17812	0.79316	0.56118	0.14742			677	91.6509	78.1658	75.2908	78.4968	76.1488
	978	0.57398	1.17516	0.80261	0.56682	0.14918			678	91.6085	78.1	75.2391	78.3828	76.0408
	979	0.56792	1.17615	0.81133	0.5734	0.15093			679	91.5344	78.0389	75.1844	78.2428	75.9272
	980	0.56129	1.17467	0.82078	0.57904	0.15269			680	91.5339	78.0082	75.1404	78.1223	75.8579
	981	0.55577	1.17417	0.83023	0.58562	0.15503			681	91.5816	78.017	75.1542	78.0721	75.7787
	982	0.54915	1.16924	0.83896	0.59126	0.15678			682	91.573	77.9963	75.1388	78.0194	75.6751
	983	0.54308	1.16777	0.84841	0.59784	0.15912			683	91.6008	77.986	75.1272	77.9374	75.6217
	984	0.53701	1.16234	0.85713	0.60348	0.16088			684	91.5969	77.9495	75.1099	77.8107	75.5037
	985	0.53038	1.15446	0.86658	0.611	0.16322			685	91.5473	77.9512	75.1105	77.7171	75.4528
	986	0.52486	1.15347	0.87531	0.61664	0.16556			686	91.4909	77.8953	75.0543	77.5509	75.3462
	987	0.51879	1.14706	0.88476	0.62416	0.1679			687	91.4192	77.8307	74.9744	77.3429	75.2041
	988	0.51272	1.1441	0.89276	0.6298	0.16965			688	91.3814	77.812	74.9498	77.182	75.0697
	989	0.50665	1.14164	0.90221	0.63638	0.17199			689	91.3961	77.8247	74.9042	77.0742	74.9998
	990	0.50113	1.1377	0.91093	0.64296	0.17433			690	91.4008	77.7747	74.8082	76.9061	74.8491
	991	0.49451	1.13178	0.91966	0.64954	0.17667			691	91.366	77.74	74.7786	76.7682	74.7439
	992	0.49009	1.12932	0.92765	0.65612	0.17901			692	91.321	77.6874	74.7019	76.6335	74.6028
	993	0.48402	1.12291	0.93565	0.66176	0.18077			693	91.3028	77.6648	74.6741	76.5284	74.5168
	994	0.47795	1.12192	0.9451	0.66928	0.18369			694	91.3075	77.6256	74.6515	76.4075	74.3919
	995	0.47244	1.11305	0.95382	0.67492	0.18603			695	91.3106	77.6079	74.6576	76.3298	74.3152
	996	0.46746	1.11058	0.96182	0.6815	0.18837			696	91.3308	77.5883	74.5865	76.192	74.1711
	997	0.46195	1.10713	0.96982	0.68808	0.19071			697	91.3677	77.5536	74.5747	76.0479	74.0635
	998	0.45698	1.10073	0.97854	0.6956	0.19364			698	91.3644	77.5004	74.5333	75.9134	73.9013
	999	0.45091	1.09678	0.98654	0.70218	0.19598			699	91.3809	77.4788	74.5038	75.7687	73.7719
	1000	0.44594	1.08988	0.99454	0.70876	0.19832			700	91.4039	77.4678	74.4844	75.6231	73.6186
	1001	0.44097	1.08545	1.00181	0.7144	0.20124			701	91.4142	77.4222	74.4804	75.5036	73.5144
	1002	0.43546	1.08101	1.01053	0.72192	0.20417			702	91.4146	77.4111	74.435	75.3547	73.3651
	1003	0.42993	1.07559	1.01853	0.7285	0.20651			703	91.4624	77.4094	74.4067	75.2342	73.2846
	1004	0.42552	1.07016	1.0258	0.73414	0.20943			704	91.4369	77.3778	74.3514	75.0932	73.1527
	1005	0.42056	1.06523	1.03234	0.74072	0.21236			705	91.3602	77.2337	74.21	74.8603	72.9564
	1006	0.41503	1.05833	1.04106	0.7473	0.21528			706	91.301	77.1408	74.1243	74.6291	72.7763
	1007	0.41062	1.0539	1.04761	0.75388	0.21821			707	91.2938	77.0759	74.0698	74.5042	72.6821
	1008	0.40621	1.04847	1.05488	0.76046	0.22113			708	91.251	76.9989	73.9655	74.2999	72.4487
	1009	0.40123	1.04355	1.06142	0.76704	0.22406			709	91.2206	76.9144	73.8683	74.1369	72.308
	1010	0.39627	1.03812	1.06796	0.77362	0.22698			710	91.2434	76.9319	73.8483	74.0256	72.1875
	1011	0.39186	1.03073	1.07451	0.7802	0.22991			711	91.2753	76.8981	73.7723	73.9126	72.0532
	1012	0.38744	1.02531	1.08178	0.78678	0.23342			712	91.2961	76.8671	73.7083	73.7476	71.8995
	1013	0.38247	1.01939	1.08759	0.79336	0.23634			713	91.2851	76.7949	73.6715	73.5795	71.8173
	1014	0.37805	1.01397	1.09341	0.80088	0.23927			714	91.2905	76.6975	73.5721	73.397	71.6287
	1015	0.37364	1.00953	1.09922	0.80746	0.24278			715	91.2464	76.5982	73.4342	73.1862	71.471
	1016	0.36923	1.00165	1.10504	0.81404	0.2457			716	91.2215	76.5239	73.3098	73.0017	71.3442
	1017	0.36536	0.99869	1.11086	0.82062	0.24921			717	91.156	76.3904	73.1735	72.7915	71.183
	1018	0.3604	0.9908	1.11667	0.8272	0.25272			718	91.0872	76.2567	72.9786	72.5644	70.9913
	1019	0.35598	0.98489	1.12176	0.83472	0.25623			719	91.0502	76.1697	72.8692	72.3628	70.8659
	1020	0.35156	0.97848	1.12685	0.8413	0.25974			720	91.0476	76.0648	72.7576	72.1898	70.7421
	1021	0.34715	0.97355	1.13267	0.84788	0.26325			721	91.068	75.971	72.6333	72.0119	70.6001
	1022	0.34218	0.96418	1.13776	0.85634	0.26735			722	91.0239	75.8582	72.4932	71.7996	70.4508
	1023	0.33777	0.95827	1.14284	0.86292	0.27144			723	91.0038	75.7517	72.369	71.6132	70.307
	1024	0.33335	0.95137	1.14793	0.87044	0.27554			724	90.9858	75.6502	72.2422	71.426	70.1504
	1025	0.32949	0.94496	1.1523	0.87796	0.27963			725	90.9835	75.5603	72.1188	71.2421	70.0064
	1026	0.32452	0.93707	1.15593	0.88454	0.28314			726	90.9791	75.4718	72.0054	71.0646	69.8652
	1027	0.32066	0.93066	1.16029	0.89112	0.28724			727	90.9559	75.3692	71.8751	70.8741	69.7098
	1028	0.31624	0.92426	1.16393	0.8977	0.29133			728	90.9339	75.2694	71.7497	70.6796	69.542
	1029	0.31238	0.91686	1.16756	0.90428	0.29543			729	90.9209	75.1887	71.6376	70.5024	69.3903
	1030	0.30796	0.90947	1.1712	0.9118	0.30011			730	90.9063	75.0979	71.5276	70.3197	69.2285
	1031	0.30355	0.90306	1.17411	0.91838	0.30479			731	90.8765	74.994	71.4049	70.1278	69.0551
	1032	0.30024	0.89566	1.17701	0.92496	0.30888			732	90.8647	74.9117	71.2977	69.9514	68.8849
	1033	0.29638	0.88975	1.17992	0.93154	0.31298			733	90.8639	74.8359	71.2012	69.7726	68.7183
	1034	0.29196	0.88186	1.1821	0.93812	0.31766			734	90.8603	74.7506	71.0976	69.5935	68.5443
	1035	0.2881	0.87545	1.18428	0.9447	0.32234			735	90.8409	74.657	70.9948	69.405	68.367
	1036	0.28478	0.86806	1.18646	0.95128	0.32702			736	90.8182	74.566	70.8944	69.2217	68.1817
	1037	0.28092	0.86067	1.18792	0.95692	0.33111			737	90.8127	74.4815	70.7949	69.0356	67.9995
	1038	0.27706	0.85377	1.18937	0.9635	0.33638			738	90.7791	74.3837	70.6784	68.8381	67.7988
	1039	0.2732	0.84637	1.19083	0.97008	0.34106			739	90.7615	74.2901	70.5744	68.6575	67.6233
	1040	0.27043	0.83996	1.19155	0.97572	0.34574			740	90.7318	74.1854	70.4575	68.4698	67.424
	1041	0.26657	0.83208	1.19301	0.98136	0.34983			741	90.7061	74.0821	70.3462	68.2808	67.227
	1042	0.26326	0.82616	1.19373	0.98794	0.3551			742	90.6948	74.0019	70.2434	68.1072	67.0417
	1043	0.25995	0.81926	1.19373	0.99358	0.35919			743	90.6739	73.9006	70.1341	67.9196	66.8425
	1044	0.25664	0.81285	1.19373	0.99922	0.36446			744	90.6595	73.8071	70.0246	67.7474	66.6489
	1045	0.25332	0.80644	1.19373	1.00392	0.36914			745	90.6498	73.7145	69.9214	67.574	66.4673
	1046	0.25057	0.80004	1.19373	1.0105	0.3744			746	90.6409	73.6232	69.8097	67.4005	66.2761
	1047	0.24725	0.79264	1.19301	1.01614	0.37908			747	90.6277	73.52	69.6876	67.2239	66.0903
	1048	0.2445	0.78623	1.19228	1.02178	0.38435			748	90.6032	73.4124	69.5634	67.0494	65.8945
	1049	0.24063	0.77884	1.19155	1.02742	0.38903			749	90.6081	73.324	69.4578	66.8868	65.7179
	1050	0.23787	0.77194	1.1901	1.03306	0.39429			750	90.5972	73.2321	69.3457	66.719	65.5265
	1051	0.23456	0.76454	1.18865	1.03776	0.39956			751	90.5824	73.1294	69.2295	66.5412	65.3419
	1052	0.2318	0.75863	1.18719	1.0434	0.40482			752	90.5775	73.0346	69.1145	66.3718	65.1608
	1053	0.22904	0.75173	1.18574	1.04904	0.41009			753	90.5647	72.9261	68.9893	66.196	64.9709
	1054	0.22628	0.74581	1.18356	1.05374	0.41594			754	90.5433	72.8157	68.8678	66.0182	64.784
	1055	0.22297	0.73891	1.18138	1.05938	0.42062			755	90.5125	72.6981	68.7371	65.8368	64.5971
	1056	0.22021	0.7325	1.17919	1.06408	0.42588			756	90.4759	72.5759	68.6011	65.6516	64.4017
	1057	0.21745	0.72609	1.17701	1.06878	0.43115			757	90.4552	72.4633	68.4751	65.4863	64.2176
	1058	0.21525	0.71969	1.17338	1.07348	0.437			758	90.4461	72.367	68.3563	65.3298	64.0352
	1059	0.21193	0.71279	1.17047	1.07818	0.44226			759	90.424	72.2534	68.2314	65.1643	63.8544
	1060	0.20972	0.70638	1.16756	1.08288	0.44811			760	90.3996	72.1289	68.0979	64.9892	63.6628
	1061	0.20697	0.69997	1.16465	1.08758	0.45338			761	90.3717	72.0076	67.9613	64.8175	63.4723
	1062	0.2042	0.69356	1.16102	1.09228	0.45923			762	90.3614	71.8989	67.8325	64.6606	63.2942
	1063	0.20199	0.68715	1.15738	1.09604	0.46508			763	90.3533	71.788	67.7048	64.5048	63.1184
	1064	0.19979	0.68124	1.15302	1.10074	0.47093			764	90.3376	71.6719	67.5785	64.3495	62.9395
	1065	0.19648	0.67434	1.14939	1.1045	0.47678			765	90.324	71.561	67.4475	64.2008	62.7734
	1066	0.19427	0.66793	1.14503	1.1092	0.48321			766	90.3139	71.4485	67.3214	64.0483	62.6046
	1067	0.19206	0.66152	1.14066	1.11296	0.48848			767	90.3101	71.3394	67.1944	63.9051	62.4416
	1068	0.18986	0.6556	1.1363	1.11672	0.49433			768	90.2978	71.2236	67.0641	63.7503	62.2704
	1069	0.18765	0.6492	1.13194	1.12048	0.50018			769	90.2858	71.0978	66.9337	63.5933	62.0984
	1070	0.18489	0.64328	1.12685	1.12424	0.50661			770	90.2716	70.9793	66.8073	63.4526	61.9343
	1071	0.18268	0.63687	1.12176	1.128	0.51246			771	90.2527	70.8646	66.6801	63.3144	61.7739
	1072	0.18102	0.63194	1.11667	1.13082	0.51831			772	90.2565	70.7497	66.5614	63.1802	61.6151
	1073	0.17827	0.62554	1.11158	1.13458	0.52416			773	90.2177	70.6093	66.4169	63.025	61.439
	1074	0.17661	0.61962	1.10649	1.1374	0.5306			774	90.1845	70.4733	66.2749	62.8737	61.2647
	1075	0.1744	0.61321	1.10068	1.14116	0.53703			775	90.1703	70.3508	66.1412	62.7371	61.1048
	1076	0.1722	0.60828	1.09486	1.14398	0.54288			776	90.1632	70.2286	66.0163	62.6069	60.9405
	1077	0.16999	0.60138	1.08905	1.1468	0.54932			777	90.1329	70.095	65.8773	62.4682	60.7689
	1078	0.16833	0.59596	1.0825	1.14962	0.55575			778	90.1146	69.9534	65.7401	62.3338	60.6028
	1079	0.16612	0.59004	1.07669	1.15244	0.56102			779	90.0878	69.8161	65.6051	62.2045	60.4445
	1080	0.16447	0.58561	1.07087	1.15526	0.56745			780	90.066	69.6881	65.4715	62.0774	60.293
	1081	0.16226	0.57969	1.06506	1.15808	0.5733			781	90.0592	69.5647	65.339	61.9511	60.1387
	1082	0.1606	0.57476	1.05851	1.15996	0.57974			782	90.0393	69.4303	65.2058	61.8253	59.9791
	1083	0.15839	0.56836	1.0527	1.16278	0.58617			783	90.0173	69.2921	65.0719	61.7025	59.8283
	1084	0.1573	0.56343	1.04615	1.16466	0.59261			784	90.0255	69.1676	64.9523	61.5997	59.688
	1085	0.15564	0.5585	1.03961	1.16748	0.59787			785	90.0179	69.0403	64.8298	61.4908	59.5438
	1086	0.15343	0.55357	1.03307	1.16936	0.60489			786	90.0066	68.9044	64.7056	61.3712	59.3974
	1087	0.15177	0.54765	1.02725	1.17124	0.61133			787	89.9891	68.7599	64.572	61.2488	59.2531
	1088	0.15012	0.54272	1.01925	1.17312	0.61776			788	89.9926	68.6343	64.4513	61.1433	59.116
	1089	0.14846	0.5373	1.01271	1.17406	0.6242			789	89.9729	68.5005	64.3195	61.03	58.9676
	1090	0.14681	0.53237	1.00544	1.17594	0.63122			790	89.9625	68.3672	64.1901	60.9188	58.8212
	1091	0.14515	0.52646	0.9989	1.17782	0.63765			791	89.928	68.2212	64.0584	60.7979	58.6725
	1092	0.14349	0.52202	0.9909	1.1797	0.64409			792	89.9008	68.0682	63.92	60.6737	58.5183
	1093	0.14184	0.5166	0.98436	1.18064	0.64994			793	89.893	67.9253	63.7932	60.5622	58.3754
	1094	0.14019	0.51167	0.97709	1.18158	0.65696			794	89.8775	67.7889	63.661	60.4496	58.2337
	1095	0.13908	0.50723	0.96982	1.18346	0.66339			795	89.8572	67.6569	63.5322	60.3366	58.0893
	1096	0.13742	0.50181	0.96182	1.1844	0.67041			796	89.8316	67.5044	63.3941	60.2205	57.9432
	1097	0.13577	0.49688	0.95382	1.18534	0.67743			797	89.7899	67.3515	63.2517	60.1036	57.7846
	1098	0.13412	0.49195	0.94655	1.18628	0.68387			798	89.7761	67.2126	63.1204	59.9972	57.647
	1099	0.13246	0.48702	0.93783	1.18628	0.69089			799	89.7544	67.0664	62.9895	59.9006	57.5118
	1100	0.13135	0.48209	0.93129	1.18722	0.69732			800	89.7462	66.9353	62.8785	59.8096	57.3872
	1101	0.1297	0.47765	0.92256	1.18722	0.70434			801	89.7283	66.796	62.7553	59.7162	57.2612
	1102	0.12805	0.47223	0.91457	1.18816	0.71136			802	89.7208	66.6473	62.6293	59.6178	57.1243
	1103	0.12694	0.4678	0.90584	1.18816	0.71838			803	89.6996	66.5092	62.5082	59.528	57.0032
	1104	0.12528	0.46287	0.89857	1.18816	0.72482			804	89.6753	66.3626	62.3757	59.4279	56.8766
	1105	0.12418	0.45843	0.89058	1.18816	0.73242			805	89.6474	66.2157	62.2485	59.337	56.7535
	1106	0.12252	0.4535	0.88258	1.18816	0.73886			806	89.6303	66.0633	62.1284	59.2562	56.639
	1107	0.12087	0.44906	0.87385	1.18816	0.74646			807	89.6296	65.935	62.0223	59.1791	56.5318
	1108	0.11977	0.44512	0.86658	1.18816	0.75231			808	89.6304	65.8033	61.9084	59.1046	56.4258
	1109	0.11866	0.44068	0.85859	1.18722	0.75875			809	89.6095	65.657	61.7978	59.0289	56.3118
	1110	0.11756	0.43625	0.85059	1.18722	0.76635			810	89.5902	65.5127	61.6774	58.9416	56.1924
	1111	0.11645	0.43181	0.84187	1.18628	0.77279			811	89.5647	65.3607	61.5517	58.8548	56.0686
	1112	0.11535	0.42787	0.83314	1.18628	0.77981			812	89.5323	65.2049	61.4299	58.7695	55.9479
	1113	0.1137	0.42294	0.82587	1.18534	0.78624			813	89.5153	65.0681	61.3178	58.7012	55.8448
	1114	0.11259	0.419	0.81715	1.1844	0.79385			814	89.5207	64.9285	61.2104	58.6339	55.7417
	1115	0.11149	0.41456	0.80915	1.18346	0.80028			815	89.5129	64.79	61.1096	58.5737	55.641
	1116	0.11038	0.41111	0.80043	1.18252	0.8073			816	89.5159	64.65	61.0062	58.507	55.5397
	1117	0.10872	0.40667	0.79316	1.18158	0.81374			817	89.5165	64.5241	60.9069	58.4411	55.4427
	1118	0.10817	0.40273	0.78443	1.1797	0.82076			818	89.5049	64.3774	60.7968	58.3763	55.3383
	1119	0.10707	0.39879	0.77644	1.17876	0.82778			819	89.4749	64.2197	60.6838	58.3021	55.2334
	1120	0.10597	0.39484	0.76917	1.17688	0.83421			820	89.4519	64.0815	60.5704	58.2341	55.1297
	1121	0.10431	0.3909	0.76117	1.17594	0.84065			821	89.4347	63.9446	60.4679	58.1643	55.0374
	1122	0.10376	0.38695	0.75317	1.17406	0.84708			822	89.4254	63.8114	60.3712	58.1036	54.9481
	1123	0.10265	0.38301	0.74445	1.17218	0.8541			823	89.4278	63.6854	60.2815	58.0479	54.8649
	1124	0.10155	0.37907	0.73645	1.1703	0.86054			824	89.4151	63.5412	60.1784	57.9869	54.7672
	1125	0.10044	0.37562	0.72845	1.16842	0.86756			825	89.388	63.3987	60.0759	57.923	54.6737
	1126	0.09934	0.37167	0.72046	1.16654	0.87341			826	89.3763	63.2651	59.9768	57.8579	54.5827
	1127	0.09824	0.36773	0.71246	1.16372	0.88043			827	89.3467	63.1225	59.8774	57.7899	54.4862
	1128	0.09769	0.36428	0.70519	1.16184	0.88686			828	89.3027	62.9661	59.7669	57.7172	54.382
	1129	0.09658	0.36083	0.69792	1.15996	0.89271			829	89.2791	62.8289	59.6718	57.6532	54.2958
	1130	0.09548	0.35738	0.6892	1.15714	0.89915			830	89.2715	62.6984	59.5865	57.6031	54.2114
	1131	0.09493	0.35344	0.68193	1.15432	0.90558			831	89.2631	62.5648	59.4982	57.55	54.1361
	1132	0.09382	0.35048	0.6732	1.1515	0.91202			832	89.2484	62.4244	59.4138	57.5018	54.0534
	1133	0.09272	0.34653	0.66593	1.14868	0.91787			833	89.2248	62.2868	59.3226	57.4457	53.9739
	1134	0.09217	0.34358	0.65794	1.14586	0.92372			834	89.2134	62.1536	59.2345	57.3981	53.8943
	1135	0.09162	0.34013	0.65067	1.14304	0.92957			835	89.1834	62.0202	59.1464	57.3371	53.8196
	1136	0.09052	0.33668	0.6434	1.14022	0.93542			836	89.1838	61.901	59.0762	57.2965	53.7512
	1137	0.08941	0.33322	0.63613	1.1374	0.94127			837	89.1602	61.7667	58.9873	57.2499	53.6753
	1138	0.08886	0.33027	0.62886	1.13458	0.94712			838	89.1403	61.6353	58.9022	57.2055	53.6019
	1139	0.08775	0.32682	0.62086	1.13176	0.95355			839	89.134	61.5095	58.829	57.1586	53.5349
	1140	0.0872	0.32386	0.61359	1.128	0.9594			840	89.1045	61.3713	58.7437	57.1059	53.4579
	1141	0.08665	0.3209	0.60632	1.12518	0.96467			841	89.0917	61.2443	58.6619	57.0587	53.3934
	1142	0.0861	0.31794	0.59905	1.12142	0.97052			842	89.0573	61.1098	58.5803	57.0061	53.3212
	1143	0.08499	0.31449	0.59178	1.1186	0.97637			843	89.0477	60.9874	58.506	56.9616	53.2553
	1144	0.08444	0.31154	0.58378	1.11484	0.98222			844	89.0321	60.855	58.4309	56.9123	53.1881
	1145	0.08389	0.30858	0.57724	1.11108	0.9869			845	89.0224	60.7338	58.3666	56.8747	53.1345
	1146	0.08279	0.30562	0.56997	1.10732	0.99333			846	89.0334	60.6197	58.3091	56.8463	53.0837
	1147	0.08224	0.30316	0.56343	1.10356	0.99918			847	89.0038	60.4866	58.2321	56.8002	53.017
	1148	0.08168	0.3002	0.55616	1.0998	1.00445			848	88.9917	60.3726	58.178	56.7623	52.9637
	1149	0.08113	0.29724	0.54961	1.09604	1.00971			849	88.9817	60.2527	58.115	56.7236	52.9076
	1150	0.08003	0.29428	0.54307	1.09228	1.01498			850	88.9807	60.1407	58.0564	56.7035	52.8568
	1151	0.08003	0.29182	0.5358	1.08852	1.02083			851	88.9788	60.0296	58.0104	56.6801	52.8142
	1152	0.07892	0.28886	0.52926	1.08382	1.02609			852	88.9686	59.918	57.9576	56.6542	52.7645
	1153	0.07837	0.2859	0.52271	1.08006	1.03194			853	88.9848	59.8145	57.917	56.6383	52.725
	1154	0.07726	0.28295	0.51617	1.0763	1.03662			854	88.9765	59.7077	57.8713	56.6108	52.6793
	1155	0.07672	0.28048	0.50963	1.0716	1.04189			855	88.9805	59.6063	57.8295	56.6024	52.6407
	1156	0.07617	0.27752	0.50308	1.0669	1.04715			856	88.9759	59.4957	57.78	56.5726	52.5924
	1157	0.07561	0.27457	0.49654	1.06314	1.05183			857	88.9797	59.3809	57.7349	56.5575	52.5522
	1158	0.07451	0.2721	0.49	1.05844	1.05768			858	88.9713	59.2758	57.693	56.5389	52.5155
	1159	0.07396	0.26914	0.48418	1.05374	1.06178			859	88.9557	59.1572	57.6313	56.5178	52.4705
	1160	0.0734	0.26717	0.47764	1.04904	1.06704			860	88.9615	59.0605	57.6051	56.5093	52.4489
	1161	0.07285	0.26421	0.47182	1.04434	1.07231			861	88.9492	58.9496	57.5758	56.4858	52.4184
	1162	0.07175	0.26175	0.46601	1.03964	1.0764			862	88.9668	58.8552	57.5575	56.4823	52.3954
	1163	0.07119	0.25928	0.46019	1.03494	1.08108			863	88.9664	58.7592	57.5407	56.4726	52.3715
	1164	0.07064	0.25682	0.45438	1.03024	1.08576			864	88.9668	58.6629	57.5237	56.4731	52.3516
	1165	0.07009	0.25435	0.44856	1.02554	1.08986			865	88.9749	58.563	57.5074	56.4786	52.3437
	1166	0.06899	0.25189	0.44274	1.02084	1.09395			866	88.9904	58.4725	57.5046	56.4851	52.3346
	1167	0.06899	0.24992	0.43693	1.0152	1.09863			867	88.9997	58.3788	57.5032	56.4958	52.3251
	1168	0.06789	0.24696	0.43184	1.0105	1.10273			868	88.9994	58.2875	57.505	56.5037	52.3207
	1169	0.06733	0.24499	0.42602	1.0058	1.10624			869	89.0215	58.1914	57.5108	56.5198	52.3202
	1170	0.06678	0.24302	0.42093	1.0011	1.10975			870	89.0573	58.1067	57.5429	56.5479	52.3279
	1171	0.06623	0.24055	0.41584	0.9964	1.11443			871	89.0538	57.9437	57.4894	56.4975	52.245
	1172	0.06568	0.23858	0.41076	0.99076	1.11794			872	89.0925	57.8597	57.5072	56.5262	52.2508
	1173	0.06512	0.23612	0.40567	0.98606	1.12086			873	89.0982	57.7606	57.5046	56.5385	52.2421
	1174	0.06457	0.23414	0.40058	0.98136	1.12496			874	89.1247	57.6657	57.5169	56.5594	52.2476
	1175	0.06402	0.23168	0.39549	0.97666	1.12788			875	89.138	57.5653	57.5196	56.5683	52.2434
	1176	0.06347	0.22971	0.3904	0.97102	1.13139			876	89.1407	57.4566	57.5204	56.5715	52.2293
	1177	0.06291	0.22774	0.38604	0.96632	1.1349			877	89.1436	57.3465	57.5102	56.5738	52.2199
	1178	0.06237	0.22576	0.38168	0.96162	1.13783			878	89.1451	57.2404	57.505	56.5767	52.2109
	1179	0.06182	0.22379	0.37659	0.95598	1.14075			879	89.1476	57.1355	57.4945	56.57	52.1923
	1180	0.06126	0.22182	0.37222	0.95128	1.14426			880	89.1514	57.031	57.4844	56.5652	52.1743
	1181	0.06071	0.21985	0.36714	0.94564	1.14719			881	89.1526	56.9317	57.473	56.5562	52.1557
	1182	0.06071	0.21788	0.36277	0.94094	1.14953			882	89.1491	56.8265	57.4578	56.5459	52.136
	1183	0.05961	0.21591	0.35841	0.9353	1.15245			883	89.127	56.7174	57.4322	56.5302	52.1073
	1184	0.05961	0.21393	0.35405	0.92966	1.15538			884	89.1174	56.612	57.4105	56.5123	52.0832
	1185	0.05905	0.21196	0.34969	0.92402	1.1583			885	89.1013	56.5038	57.3902	56.4973	52.055
	1186	0.0585	0.20999	0.34533	0.91932	1.16064			886	89.0889	56.4004	57.3681	56.4757	52.0214
	1187	0.05795	0.20802	0.34096	0.91368	1.16298			887	89.0874	56.3036	57.3538	56.4645	51.9906
	1188	0.0574	0.20555	0.3366	0.90898	1.16591			888	89.0721	56.206	57.3398	56.4466	51.9617
	1189	0.05684	0.20408	0.33151	0.90334	1.16825			889	89.0593	56.1066	57.3206	56.4269	51.9298
	1190	0.05684	0.2026	0.32788	0.8977	1.17059			890	89.0396	56.0074	57.3059	56.4072	51.8979
	1191	0.05629	0.20062	0.32424	0.893	1.17234			891	89.0216	55.9134	57.2923	56.3882	51.8688
	1192	0.05574	0.19915	0.31988	0.88736	1.17468			892	89.0078	55.8118	57.2742	56.3637	51.837
	1193	0.05519	0.19717	0.31625	0.88172	1.17644			893	88.9997	55.7205	57.2588	56.3429	51.8122
	1194	0.05464	0.1952	0.31261	0.87702	1.17819			894	88.9835	55.625	57.2435	56.3202	51.7857
	1195	0.05464	0.19372	0.30898	0.87232	1.17995			895	88.9701	55.533	57.2318	56.3036	51.7579
	1196	0.05409	0.19175	0.30461	0.86668	1.18112			896	88.9598	55.4412	57.2203	56.2822	51.7312
	1197	0.05354	0.19027	0.30098	0.86104	1.18346			897	88.9494	55.3515	57.212	56.2668	51.7094
	1198	0.05298	0.18879	0.29807	0.85634	1.18404			898	88.9327	55.2618	57.197	56.2442	51.684
	1199	0.05298	0.18682	0.29444	0.85164	1.1858			899	88.9193	55.1731	57.1864	56.2204	51.6586
	1200	0.05243	0.18534	0.2908	0.84506	1.18755			900	88.9029	55.0832	57.1745	56.2001	51.6333
	1201	0.05188	0.18337	0.28717	0.84036	1.18872			901	88.8862	54.9956	57.1639	56.1811	51.6103
	1202	0.05188	0.18189	0.28353	0.83472	1.18989			902	88.8681	54.9088	57.1506	56.1571	51.5815
	1203	0.05133	0.18041	0.28062	0.82908	1.19106			903	88.8565	54.8241	57.144	56.1399	51.5626
	1204	0.05077	0.17894	0.27699	0.82344	1.19165			904	88.8315	54.7407	57.1374	56.1149	51.5374
	1205	0.05077	0.17746	0.27408	0.81874	1.1934			905	88.8236	54.6597	57.1343	56.0982	51.5192
	1206	0.05022	0.17598	0.27044	0.8131	1.1934			906	88.8125	54.5791	57.1306	56.0821	51.5029
	1207	0.04967	0.1745	0.26754	0.8084	1.19516			907	88.7922	54.4923	57.1195	56.057	51.4753
	1208	0.04967	0.17302	0.26463	0.8037	1.19516			908	88.778	54.4095	57.1134	56.0374	51.453
	1209	0.04912	0.17154	0.26172	0.79806	1.19574			909	88.7587	54.3277	57.1083	56.0176	51.4308
	1210	0.04912	0.17006	0.25809	0.79242	1.19574			910	88.7457	54.2482	57.1044	56.0015	51.4122
	1211	0.04857	0.16858	0.2559	0.78772	1.19691			911	88.7325	54.1693	57.1023	55.9813	51.3929
	1212	0.04801	0.16711	0.25227	0.78208	1.1975			912	88.7218	54.0946	57.101	55.9633	51.3737
	1213	0.04747	0.16563	0.24936	0.77738	1.19691			913	88.7136	54.0214	57.1046	55.9455	51.3578
	1214	0.04747	0.16415	0.24645	0.7708	1.19691			914	88.6927	53.9465	57.1018	55.9227	51.3353
	1215	0.04691	0.16267	0.24427	0.7661	1.19691			915	88.6754	53.8708	57.0994	55.9036	51.3148
	1216	0.04691	0.16168	0.24064	0.76046	1.19691			916	88.656	53.7978	57.0986	55.8815	51.2927
	1217	0.04636	0.1602	0.23846	0.75482	1.19633			917	88.6379	53.7242	57.0994	55.8588	51.2711
	1218	0.04636	0.15873	0.23482	0.74918	1.19691			918	88.6238	53.6589	57.1031	55.8403	51.2561
	1219	0.04581	0.15774	0.23264	0.74448	1.19633			919	88.6071	53.5912	57.1052	55.8205	51.2377
	1220	0.04526	0.15577	0.22901	0.7379	1.19574			920	88.5974	53.5271	57.1121	55.8021	51.2227
	1221	0.04526	0.15478	0.22682	0.7332	1.19457			921	88.5813	53.465	57.1167	55.78	51.2041
	1222	0.04471	0.1533	0.22392	0.72756	1.1934			922	88.5566	53.3981	57.1174	55.7537	51.1826
	1223	0.04471	0.15182	0.22101	0.72192	1.19399			923	88.5437	53.3355	57.1248	55.7346	51.1658
	1224	0.04415	0.15035	0.2181	0.71628	1.19282			924	88.5256	53.2751	57.1309	55.7167	51.1515
	1225	0.0436	0.14887	0.21592	0.71064	1.19223			925	88.5083	53.2159	57.1373	55.6952	51.1347
	1226	0.04305	0.14788	0.21301	0.705	1.19048			926	88.4955	53.1593	57.1472	55.6755	51.1198
	1227	0.04305	0.1464	0.21083	0.7003	1.18931			927	88.4822	53.109	57.1582	55.6588	51.1064
	1228	0.0425	0.14492	0.2072	0.69372	1.18814			928	88.4681	53.0564	57.1699	55.6409	51.0921
	1229	0.0425	0.14394	0.20501	0.68714	1.18638			929	88.4532	53.0053	57.181	55.6212	51.0783
	1230	0.04194	0.14246	0.20138	0.68056	1.18463			930	88.4358	52.9532	57.1901	55.5992	51.0645
	1231	0.04194	0.14098	0.1992	0.67586	1.18346			931	88.4186	52.9011	57.2022	55.5771	51.0496
	1232	0.04139	0.1395	0.19629	0.66928	1.1817			932	88.4003	52.8495	57.2107	55.5556	51.034
	1233	0.04139	0.13852	0.19411	0.66458	1.17995			933	88.3875	52.8018	57.2239	55.5383	51.0215
	1234	0.04084	0.13704	0.19193	0.65894	1.17819			934	88.3671	52.754	57.2339	55.5186	51.0077
	1235	0.04084	0.13605	0.18975	0.65424	1.17702			935	88.3502	52.7062	57.2437	55.4965	50.9929
	1236	0.04029	0.13457	0.18757	0.6486	1.17585			936	88.3361	52.6608	57.2582	55.478	50.9827
	1237	0.04029	0.13359	0.18539	0.6439	1.1741			937	88.3187	52.6153	57.2705	55.4572	50.9713
	1238	0.03974	0.1326	0.1832	0.6392	1.17234			938	88.3029	52.5675	57.2814	55.4315	50.9577
	1239	0.03974	0.13161	0.18175	0.6345	1.17059			939	88.2855	52.5242	57.2937	55.4083	50.9451
	1240	0.03919	0.13063	0.17957	0.62886	1.16825			940	88.2683	52.4808	57.3058	55.3874	50.9325
	1241	0.03919	0.12964	0.17739	0.62416	1.16649			941	88.2529	52.442	57.3194	55.3678	50.9198
	1242	0.03919	0.12866	0.17521	0.61946	1.16415			942	88.2375	52.4036	57.3345	55.3475	50.9102
	1243	0.03864	0.12767	0.17375	0.6157	1.1624			943	88.2175	52.363	57.3469	55.3236	50.896
	1244	0.03864	0.12668	0.17157	0.61006	1.16006			944	88.2024	52.3257	57.3619	55.3022	50.8853
	1245	0.03808	0.1257	0.17012	0.60536	1.1583			945	88.1875	52.2889	57.3762	55.2777	50.8727
	1246	0.03808	0.12471	0.16794	0.60066	1.15538			946	88.1723	52.2522	57.3928	55.2569	50.8613
	1247	0.03808	0.12373	0.16648	0.5969	1.15304			947	88.1552	52.2165	57.406	55.2336	50.8476
	1248	0.03753	0.12225	0.1643	0.5922	1.1507			948	88.1401	52.1825	57.4209	55.2133	50.8369
	1249	0.03753	0.12176	0.16285	0.5875	1.14836			949	88.123	52.1501	57.4352	55.1925	50.8256
	1250	0.03698	0.12077	0.16139	0.58186	1.14602			950	88.1087	52.1195	57.4536	55.1722	50.8159
	1251	0.03698	0.11978	0.15921	0.5781	1.14309			951	88.0934	52.0899	57.4687	55.1508	50.8075
	1252	0.03643	0.1183	0.15776	0.57246	1.14075			952	88.0776	52.0586	57.4839	55.1287	50.7987
	1253	0.03643	0.11732	0.15631	0.5687	1.13783			953	88.0612	52.0312	57.5011	55.1073	50.7878
	1254	0.03587	0.11683	0.15412	0.564	1.1349			954	88.054	52.0089	57.5248	55.0901	50.7834
	1255	0.03587	0.11584	0.15267	0.5593	1.13198			955	88.0367	51.9826	57.5408	55.0662	50.7751
	1256	0.03587	0.11485	0.15122	0.5546	1.12905			956	88.0223	51.9601	57.5597	55.0466	50.7684
	1257	0.03587	0.11436	0.14976	0.55084	1.12613			957	88.0058	51.9377	57.5787	55.0234	50.7605
	1258	0.03587	0.11338	0.14831	0.54614	1.1232			958	87.9884	51.9152	57.5953	55.0001	50.7527
	1259	0.03532	0.11239	0.14613	0.54238	1.11969			959	87.97	51.8944	57.6146	54.9751	50.7432
	1260	0.03532	0.1114	0.14467	0.53768	1.11677			960	87.9557	51.8753	57.6346	54.9531	50.7377
	1261	0.03532	0.11091	0.14395	0.53298	1.11384			961	87.9364	51.8549	57.651	54.9299	50.73
	1262	0.03477	0.10992	0.14177	0.52828	1.11033			962	87.9138	51.8335	57.6675	54.9031	50.7199
	1263	0.03477	0.10894	0.14031	0.52452	1.10741			963	87.8952	51.8138	57.6869	54.8781	50.7103
	1264	0.03477	0.10795	0.13886	0.52076	1.1039			964	87.8788	51.7979	57.7057	54.8536	50.7025
	1265	0.03477	0.10697	0.1374	0.51606	1.10039			965	87.8576	51.7776	57.7219	54.8268	50.6925
	1266	0.03422	0.10647	0.13668	0.51136	1.09746			966	87.8431	51.7634	57.7426	54.8042	50.6876
	1267	0.03422	0.10549	0.13522	0.5076	1.09395			967	87.8267	51.748	57.7631	54.7792	50.6804
	1268	0.03422	0.1045	0.13377	0.5029	1.09044			968	87.8105	51.7349	57.7823	54.7554	50.6733
	1269	0.03422	0.10401	0.13231	0.49914	1.08693			969	87.794	51.7234	57.8045	54.731	50.6666
	1270	0.03366	0.10302	0.13086	0.49538	1.08342			970	87.7774	51.7119	57.8257	54.7077	50.6599
	1271	0.03366	0.10253	0.13013	0.49162	1.07991			971	87.7559	51.6993	57.8432	54.681	50.6498
	1272	0.03366	0.10154	0.12868	0.48692	1.07582			972	87.7395	51.6894	57.8637	54.6548	50.6414
	1273	0.03311	0.10105	0.12723	0.48222	1.07231			973	87.7253	51.6817	57.8863	54.6298	50.633
	1274	0.03311	0.10007	0.12577	0.4794	1.0688			974	87.7088	51.6741	57.9079	54.6048	50.6257
	1275	0.03311	0.09957	0.12432	0.4747	1.0647			975	87.6904	51.668	57.9288	54.578	50.6167
	1276	0.03311	0.09859	0.12359	0.47094	1.06061			976	87.6749	51.6631	57.9521	54.5536	50.6077
	1277	0.03257	0.0976	0.12214	0.46718	1.05651			977	87.6556	51.6581	57.9728	54.5268	50.5976
	1278	0.03257	0.09711	0.12141	0.46342	1.053			978	87.6373	51.6537	57.9942	54.5006	50.5868
	1279	0.03257	0.09612	0.11996	0.45966	1.04891			979	87.6241	51.6515	58.0179	54.4756	50.5784
	1280	0.03201	0.09563	0.1185	0.4559	1.04481			980	87.608	51.6493	58.0415	54.4494	50.5677
	1281	0.03201	0.09464	0.11777	0.45214	1.04072			981	87.5959	51.6504	58.0663	54.4256	50.558
	1282	0.03201	0.09415	0.11632	0.44838	1.03662			982	87.5828	51.6515	58.0911	54.4006	50.5496
	1283	0.03201	0.09316	0.11487	0.44368	1.03194			983	87.5665	51.6542	58.1163	54.3749	50.5418
	1284	0.03201	0.09267	0.11414	0.43898	1.02785			984	87.5543	51.6581	58.1428	54.3517	50.5339
	1285	0.03146	0.09169	0.11269	0.43522	1.02317			985	87.538	51.6608	58.167	54.3273	50.5237
	1286	0.03146	0.0907	0.11196	0.43146	1.01966			986	87.5271	51.6652	58.1929	54.3047	50.5153
	1287	0.03146	0.09021	0.1105	0.4277	1.01439			987	87.5107	51.6717	58.2198	54.2785	50.5057
	1288	0.03091	0.08971	0.10978	0.42394	1.01088			988	87.4975	51.6783	58.2457	54.2535	50.4997
	1289	0.03091	0.08873	0.10832	0.42018	1.0062			989	87.4844	51.6871	58.2737	54.2309	50.4924
	1290	0.03091	0.08824	0.1076	0.41736	1.00269			990	87.4672	51.6958	58.2984	54.2047	50.4817
	1291	0.03036	0.08774	0.10614	0.4136	0.99801			991	87.4518	51.7045	58.3242	54.1797	50.4721
	1292	0.03036	0.08676	0.10542	0.40984	0.99392			992	87.4365	51.7133	58.3523	54.1523	50.4636
	1293	0.03036	0.08626	0.10469	0.40702	0.98865			993	87.4234	51.7264	58.3792	54.1273	50.454
	1294	0.03036	0.08577	0.10323	0.40326	0.98514			994	87.4082	51.7368	58.4066	54.1017	50.445
	1295	0.03036	0.08528	0.10251	0.3995	0.98046			995	87.3898	51.7477	58.4323	54.0744	50.4343
	1296	0.03036	0.08429	0.10178	0.39668	0.97637			996	87.3736	51.7614	58.4586	54.0488	50.4253
	1297	0.03036	0.0838	0.10033	0.39292	0.97169			997	87.3562	51.7751	58.486	54.022	50.4175
	1298	0.0298	0.08331	0.0996	0.3901	0.96759			998	87.3391	51.7887	58.5111	53.994	50.4074
	1299	0.0298	0.08281	0.09887	0.38634	0.96233			999	87.3227	51.804	58.538	53.9666	50.3966
	1300	0.0298	0.08183	0.09815	0.38258	0.95823			1000	87.3083	51.8199	58.5645	53.9398	50.3887
									1001	87.2928	51.8358	58.5921	53.9131	50.3808
									1002	87.2775	51.8522	58.618	53.8845	50.3712
									1003	87.2571	51.8691	58.6431	53.8565	50.3623
									1004	87.2398	51.885	58.6683	53.8274	50.3522
									1005	87.2235	51.9041	58.6946	53.7994	50.3444
									1006	87.208	51.9244	58.72	53.7738	50.3353
									1007	87.1949	51.9441	58.747	53.7452	50.3257
									1008	87.1827	51.9665	58.7735	53.7184	50.3178
									1009	87.1683	51.9868	58.8	53.6928	50.3099
									1010	87.1531	52.0092	58.8253	53.6661	50.3009
									1011	87.1349	52.0305	58.8503	53.6381	50.2908
									1012	87.1209	52.054	58.8766	53.6113	50.2831
									1013	87.1047	52.0781	58.9023	53.5852	50.2735
									1014	87.0925	52.1038	58.9288	53.5608	50.2657
									1015	87.0773	52.1295	58.9551	53.534	50.2579
									1016	87.0612	52.1546	58.9808	53.5066	50.2484
									1017	87.0482	52.1803	59.0081	53.481	50.2418
									1018	87.031	52.2066	59.0349	53.4549	50.2323
									1019	87.0149	52.2339	59.0605	53.4263	50.2251
									1020	86.9997	52.2629	59.0858	53.3996	50.2174
									1021	86.9855	52.2913	59.1127	53.3746	50.2101
									1022	86.9755	52.3225	59.1392	53.3502	50.2047
									1023	86.9592	52.3526	59.1655	53.3222	50.1957
									1024	86.944	52.3827	59.1919	53.2966	50.1891
									1025	86.9269	52.4138	59.2179	53.2687	50.1827
									1026	86.9107	52.4449	59.2421	53.2419	50.1737
									1027	86.8944	52.4761	59.2662	53.2152	50.1659
									1028	86.8761	52.5078	59.2908	53.1854	50.1588
									1029	86.8601	52.5422	59.3158	53.1587	50.1523
									1030	86.8438	52.5744	59.341	53.1319	50.1446
									1031	86.8277	52.6105	59.3645	53.1046	50.1362
									1032	86.8127	52.6444	59.3902	53.0772	50.1303
									1033	86.7924	52.6771	59.4145	53.0476	50.1209
									1034	86.773	52.712	59.438	53.0202	50.1138
									1035	86.7569	52.7481	59.4626	52.9929	50.1055
									1036	86.7405	52.7842	59.4874	52.9655	50.0983
									1037	86.7264	52.823	59.5147	52.9411	50.0929
									1038	86.7125	52.8612	59.5404	52.9138	50.0858
									1039	86.6993	52.9006	59.5684	52.8888	50.081
									1040	86.6842	52.9383	59.5925	52.862	50.0756
									1041	86.669	52.9783	59.6188	52.8353	50.0702
									1042	86.6508	53.017	59.6438	52.8098	50.0626
									1043	86.6336	53.0563	59.6694	52.7824	50.0555
									1044	86.6196	53.0962	59.6947	52.7557	50.0489
									1045	86.6066	53.1372	59.722	52.7301	50.0435
									1046	86.5934	53.1788	59.749	52.7063	50.0375
									1047	86.5773	53.2192	59.7735	52.6802	50.0316
									1048	86.5611	53.2602	59.7976	52.6522	50.0251
									1049	86.5437	53.3023	59.8239	52.6267	50.0197
									1050	86.5254	53.3449	59.8485	52.6005	50.0126
									1051	86.5102	53.388	59.8748	52.575	50.0072
									1052	86.49	53.4305	59.898	52.5477	49.9978
									1053	86.475	53.4742	59.9226	52.5216	49.9919
									1054	86.4567	53.519	59.9471	52.4954	49.9848
									1055	86.4425	53.566	59.974	52.4716	49.98
									1056	86.4292	53.6137	60.0027	52.4484	49.9757
									1057	86.4119	53.6612	60.0279	52.4229	49.9704
									1058	86.3967	53.7098	60.0553	52.3985	49.965
									1059	86.3804	53.7585	60.0816	52.3753	49.9608
									1060	86.3693	53.8061	60.1102	52.3545	49.9578
									1061	86.355	53.8559	60.1378	52.3325	49.9547
									1062	86.3397	53.9051	60.1648	52.3099	49.9487
									1063	86.3275	53.9549	60.1934	52.289	49.9468
									1064	86.3142	54.0026	60.221	52.2682	49.9426
									1065	86.2972	54.05	60.246	52.2451	49.9385
									1066	86.279	54.0975	60.2699	52.2208	49.9333
									1067	86.2626	54.1467	60.2946	52.2005	49.9297
									1068	86.2504	54.1965	60.3222	52.1821	49.9278
									1069	86.2354	54.2446	60.3468	52.1595	49.9243
									1070	86.2193	54.2926	60.3713	52.1382	49.9208
									1071	86.2013	54.3416	60.3945	52.1157	49.915
									1072	86.1863	54.3897	60.4212	52.0955	49.9115
									1073	86.1722	54.4394	60.4475	52.0771	49.9098
									1074	86.156	54.4891	60.4716	52.0575	49.9056
									1075	86.1418	54.5383	60.4975	52.0373	49.9032
									1076	86.1305	54.5887	60.5236	52.0206	49.9031
									1077	86.1182	54.6413	60.5518	52.0038	49.9018
									1078	86.1012	54.6887	60.5757	51.9831	49.8989
									1079	86.084	54.7389	60.6002	51.9629	49.8954
									1080	86.0705	54.7915	60.6285	51.9474	49.8953
									1081	86.0555	54.8417	60.653	51.9273	49.8918
									1082	86.0432	54.8933	60.6802	51.9106	49.8917
									1083	86.031	54.9485	60.7067	51.8933	49.8899
									1084	86.0158	54.9993	60.7308	51.8761	49.8881
									1085	86.0026	55.0535	60.7573	51.8588	49.8875
									1086	85.9883	55.1082	60.7854	51.8433	49.8875
									1087	85.9752	55.1629	60.8134	51.8279	49.8875
									1088	85.9619	55.2182	60.8399	51.8118	49.888
									1089	85.951	55.274	60.8679	51.7975	49.8868
									1090	85.9379	55.3298	60.8948	51.782	49.8868
									1091	85.9248	55.3855	60.9218	51.7666	49.8868
									1092	85.9143	55.4448	60.9514	51.7546	49.889
									1093	85.8991	55.5	60.9766	51.7385	49.8884
									1094	85.8837	55.5564	61.0031	51.7248	49.8878
									1095	85.8702	55.6134	61.0324	51.7105	49.8877
									1096	85.8568	55.6704	61.0596	51.6974	49.8888
									1097	85.8441	55.7297	61.0881	51.6853	49.8897
									1098	85.8327	55.7863	61.1149	51.6704	49.8902
									1099	85.8191	55.8439	61.1417	51.6578	49.8918
									1100	85.8063	55.9016	61.1688	51.6452	49.8945
									1101	85.7935	55.9583	61.1969	51.6325	49.8973
									1102	85.7795	56.0145	61.2236	51.6216	49.8993
									1103	85.7654	56.0707	61.2502	51.6108	49.9026
									1104	85.7541	56.1276	61.2789	51.6004	49.9063
									1105	85.7398	56.1829	61.3058	51.5894	49.9095
									1106	85.7262	56.2405	61.3319	51.5796	49.9138
									1107	85.7135	56.2976	61.3587	51.5703	49.9198
									1108	85.6974	56.3521	61.384	51.5604	49.9227
									1109	85.6791	56.4077	61.4094	51.5505	49.9281
									1110	85.6637	56.4634	61.436	51.5429	49.9321
									1111	85.6492	56.5193	61.4619	51.5341	49.9372
									1112	85.6326	56.5757	61.4871	51.5247	49.9406
									1113	85.6165	56.6324	61.5129	51.5164	49.9462
									1114	85.6016	56.6874	61.5358	51.5087	49.9512
									1115	85.5862	56.7443	61.5607	51.5003	49.9555
									1116	85.5727	56.8025	61.586	51.4954	49.9633
									1117	85.5592	56.8596	61.6112	51.4893	49.9698
									1118	85.5424	56.9167	61.6365	51.482	49.9752
									1119	85.5255	56.9739	61.6596	51.4759	49.9806
									1120	85.5125	57.0347	61.6855	51.472	49.9881
									1121	85.4964	57.092	61.71	51.4647	49.9946
									1122	85.4824	57.1523	61.7352	51.4603	50.0029
									1123	85.4673	57.2114	61.7604	51.4558	50.0111
									1124	85.4524	57.2705	61.7853	51.4527	50.0194
									1125	85.4353	57.3291	61.812	51.4501	50.0284
									1126	85.4195	57.3876	61.8364	51.4464	50.0374
									1127	85.4061	57.4476	61.8621	51.4433	50.0459
									1128	85.3897	57.5054	61.8866	51.439	50.0557
									1129	85.3756	57.5625	61.9104	51.4366	50.0637
									1130	85.363	57.6206	61.9371	51.4355	50.0743
									1131	85.3475	57.6801	61.9618	51.4338	50.0856
									1132	85.3364	57.7407	61.9876	51.4346	50.0982
									1133	85.3229	57.7993	62.0122	51.4337	50.1092
									1134	85.3139	57.8594	62.0394	51.4358	50.1221
									1135	85.302	57.9198	62.0656	51.4362	50.1333
									1136	85.294	57.9817	62.0929	51.4374	50.1465
									1137	85.2835	58.0414	62.1191	51.4381	50.1594
									1138	85.2713	58.1003	62.1443	51.4395	50.1718
									1139	85.2592	58.1597	62.1709	51.4403	50.1849
									1140	85.2496	58.2222	62.1995	51.4436	50.1993
									1141	85.2406	58.2838	62.2259	51.4451	50.2133
									1142	85.23	58.3418	62.2507	51.4469	50.2262
									1143	85.2216	58.403	62.2766	51.4498	50.2416
									1144	85.21	58.4636	62.3018	51.4533	50.2552
									1145	85.1998	58.5235	62.3285	51.4563	50.2694
									1146	85.1919	58.5849	62.3555	51.4599	50.2843
									1147	85.1799	58.6429	62.3812	51.4635	50.2993
									1148	85.1689	58.7036	62.4054	51.4678	50.3161
									1149	85.1619	58.7656	62.4331	51.4731	50.3315
									1150	85.1553	58.8285	62.4594	51.4785	50.3494
									1151	85.1461	58.8894	62.4849	51.4851	50.3661
									1152	85.1357	58.9498	62.5111	51.491	50.3832
									1153	85.1285	59.0108	62.538	51.4987	50.401
									1154	85.116	59.0705	62.5613	51.504	50.4164
									1155	85.1081	59.134	62.5898	51.5127	50.4351
									1156	85.0961	59.193	62.6137	51.5192	50.4539
									1157	85.0818	59.2504	62.6361	51.5261	50.4708
									1158	85.0725	59.3097	62.6606	51.5336	50.4882
									1159	85.0614	59.3705	62.6857	51.5433	50.5078
									1160	85.0492	59.4302	62.7085	51.5519	50.5262
									1161	85.0348	59.4866	62.7303	51.5604	50.5434
									1162	85.0234	59.5455	62.7546	51.5689	50.5629
									1163	85.0095	59.6012	62.777	51.5773	50.5811
									1164	84.9951	59.66	62.8004	51.5862	50.601
									1165	84.9847	59.7179	62.824	51.5974	50.6219
									1166	84.9712	59.7729	62.846	51.6081	50.6412
									1167	84.9603	59.8317	62.8695	51.6187	50.6614
									1168	84.9501	59.8914	62.893	51.6309	50.6833
									1169	84.9347	59.9475	62.9151	51.642	50.7041
									1170	84.9216	60.002	62.9366	51.6514	50.7219
									1171	84.9052	60.0564	62.9559	51.662	50.7421
									1172	84.8914	60.113	62.9786	51.6742	50.7651
									1173	84.8765	60.169	62.9985	51.6858	50.7852
									1174	84.8611	60.223	63.0185	51.6969	50.806
									1175	84.8477	60.2788	63.0391	51.7086	50.8274
									1176	84.8308	60.3342	63.0594	51.7209	50.8493
									1177	84.8143	60.3893	63.0783	51.7321	50.8701
									1178	84.7998	60.444	63.099	51.745	50.8915
									1179	84.7834	60.4985	63.1205	51.7579	50.913
									1180	84.7703	60.5552	63.1419	51.7733	50.9357
									1181	84.7572	60.6131	63.1645	51.7886	50.9608
									1182	84.7474	60.6709	63.1881	51.8052	50.9847
									1183	84.7339	60.726	63.209	51.8195	51.0087
									1184	84.7246	60.784	63.2327	51.8367	51.0334
									1185	84.7157	60.8407	63.2561	51.8552	51.0605
									1186	84.7078	60.8996	63.2806	51.8737	51.0852
									1187	84.6997	60.9551	63.3027	51.8905	51.1096
									1188	84.6907	61.0133	63.3263	51.9091	51.1358
									1189	84.6792	61.0692	63.3475	51.9261	51.1604
									1190	84.668	61.1237	63.3683	51.942	51.185
									1191	84.6589	61.1789	63.3899	51.9584	51.2102
									1192	84.6509	61.2363	63.4136	51.9784	51.2379
									1193	84.6422	61.2939	63.4373	51.9967	51.2638
									1194	84.6308	61.3505	63.4579	52.0132	51.2916
									1195	84.6209	61.4079	63.4804	52.0334	51.3196
									1196	84.6076	61.4642	63.5017	52.0512	51.3451
									1197	84.5967	61.5209	63.5234	52.0696	51.3724
									1198	84.5868	61.5783	63.5459	52.0897	51.4003
									1199	84.5759	61.6327	63.5654	52.1093	51.4288
									1200	84.565	61.6872	63.586	52.1277	51.4573
									1201	84.5559	61.7447	63.6076	52.1501	51.4875
									1202	84.5458	61.8016	63.6307	52.172	51.5184
									1203	84.5368	61.8573	63.6505	52.1939	51.5492
									1204	84.5245	61.9097	63.6703	52.2158	51.5776
									1205	84.515	61.9652	63.6922	52.2405	51.6076
									1206	84.5053	62.0192	63.7126	52.2623	51.6371
									1207	84.4936	62.0704	63.7313	52.2847	51.6659
									1208	84.4818	62.121	63.7485	52.3064	51.6941
									1209	84.4694	62.1716	63.7667	52.3275	51.7228
									1210	84.4563	62.2218	63.7856	52.3498	51.7515
									1211	84.4438	62.273	63.8045	52.3726	51.782
									1212	84.4302	62.3242	63.8223	52.3942	51.81
									1213	84.4164	62.3727	63.8387	52.4164	51.8374
									1214	84.4013	62.4219	63.8568	52.4392	51.8678
									1215	84.3882	62.4736	63.8763	52.4619	51.8968
									1216	84.3722	62.5211	63.8915	52.4829	51.9254
									1217	84.3588	62.5712	63.9096	52.505	51.955
									1218	84.3433	62.6214	63.9266	52.5271	51.9835
									1219	84.3325	62.6765	63.9485	52.5539	52.0166
									1220	84.321	62.7291	63.969	52.5795	52.0498
									1221	84.3062	62.7795	63.9863	52.604	52.0793
									1222	84.2944	62.8313	64.0061	52.6307	52.11
									1223	84.2807	62.8817	64.0233	52.6552	52.142
									1224	84.2679	62.9328	64.0424	52.6814	52.1733
									1225	84.2564	62.9832	64.0597	52.707	52.2053
									1226	84.2427	63.0325	64.078	52.7314	52.2372
									1227	84.229	63.0818	64.0942	52.757	52.2692
									1228	84.2162	63.1318	64.1122	52.7844	52.3029
									1229	84.2055	63.1814	64.1309	52.8112	52.3372
									1230	84.1908	63.23	64.1464	52.8374	52.3698
									1231	84.1764	63.279	64.1612	52.863	52.403
									1232	84.164	63.3266	64.1778	52.8892	52.4356
									1233	84.1512	63.3765	64.1957	52.9166	52.4705
									1234	84.1394	63.4261	64.2155	52.9457	52.506
									1235	84.1277	63.4772	64.2324	52.9731	52.5421
									1236	84.114	63.5265	64.2497	53.0011	52.5765
									1237	84.1003	63.5747	64.2637	53.0302	52.612
									1238	84.0885	63.6264	64.2835	53.0606	52.6475
									1239	84.0768	63.6775	64.3014	53.0915	52.6836
									1240	84.0631	63.7257	64.3176	53.1218	52.7179
									1241	84.0491	63.7741	64.3352	53.1521	52.7546
									1242	84.038	63.824	64.3531	53.1824	52.7912
									1243	84.0258	63.875	64.3721	53.2151	52.8291
									1244	84.015	63.9246	64.3886	53.2466	52.867
									1245	84.003	63.9726	64.4048	53.2787	52.9018
									1246	83.9921	64.0229	64.4231	53.312	52.9379
									1247	83.9792	64.0692	64.4385	53.3423	52.9734
									1248	83.9664	64.1159	64.4544	53.3732	53.0083
									1249	83.9542	64.1636	64.4712	53.4071	53.0449
									1250	83.9424	64.2109	64.4856	53.4386	53.0816
									1251	83.9263	64.2576	64.5003	53.4695	53.1189
									1252	83.9143	64.3068	64.5165	53.5027	53.1562
									1253	83.8975	64.3531	64.5298	53.5349	53.1923
									1254	83.8875	64.4019	64.5477	53.5687	53.2313
									1255	83.8726	64.4508	64.5624	53.6008	53.2687
									1256	83.8609	64.4985	64.5782	53.6341	53.3083
									1257	83.8459	64.5463	64.5919	53.6674	53.3456
									1258	83.8308	64.5937	64.6052	53.7001	53.3847
									1259	83.8157	64.6421	64.6217	53.734	53.4262
									1260	83.8019	64.6888	64.6364	53.766	53.4635
									1261	83.7878	64.7361	64.6518	53.8011	53.505
									1262	83.7776	64.7845	64.6683	53.8367	53.5458
									1263	83.7658	64.8297	64.6827	53.8706	53.5837
									1264	83.7538	64.8767	64.6978	53.9039	53.6233
									1265	83.7399	64.9223	64.7114	53.9383	53.663
									1266	83.7257	64.966	64.7243	53.9716	53.7015
									1267	83.7117	65.0101	64.7376	54.0043	53.7405
									1268	83.6997	65.0537	64.7516	54.0375	53.7802
									1269	83.6857	65.0967	64.7649	54.0702	53.8181
									1270	83.6757	65.1401	64.7796	54.1053	53.8571
									1271	83.6664	65.1848	64.7957	54.1415	53.8997
									1272	83.6553	65.227	64.8104	54.1754	53.9388
									1273	83.6394	65.2664	64.8212	54.208	53.9779
									1274	83.6265	65.3061	64.8345	54.2419	54.017
									1275	83.6136	65.3447	64.8456	54.2758	54.0536
									1276	83.6004	65.3852	64.8585	54.3078	54.0921
									1277	83.5877	65.4241	64.8722	54.3423	54.1294
									1278	83.5755	65.4642	64.8847	54.3785	54.1672
									1279	83.5633	65.5053	64.8983	54.4136	54.2062
									1280	83.5524	65.5479	64.9112	54.4504	54.2459
									1281	83.5382	65.5884	64.9241	54.4849	54.2844
									1282	83.5242	65.6292	64.9364	54.5199	54.321
									1283	83.5129	65.671	64.9507	54.5579	54.3595
									1284	83.5027	65.7151	64.965	54.5947	54.3991
									1285	83.4916	65.7573	64.9776	54.631	54.437
									1286	83.4825	65.8013	64.993	54.669	54.479
									1287	83.4692	65.8425	65.0044	54.7053	54.5193
									1288	83.4608	65.8847	65.0191	54.7433	54.5613
									1289	83.446	65.9241	65.0299	54.7771	54.5992
									1290	83.4339	65.9641	65.0425	54.8134	54.6394
									1291	83.4218	66.0035	65.0543	54.849	54.6791
									1292	83.4096	66.0457	65.0668	54.8865	54.7206
									1293	83.3994	66.0887	65.0801	54.9233	54.7638
									1294	83.3858	66.128	65.0898	54.9584	54.8041
									1295	83.3696	66.1666	65.0999	54.9946	54.8444
									1296	83.3563	66.2078	65.1124	55.0308	54.8882
									1297	83.343	66.2489	65.1228	55.0671	54.9309
									1298	83.3319	66.289	65.1364	55.1057	54.9724
									1299	83.3157	66.3287	65.1465	55.1419	55.0138
									1300	83.3042	66.3691	65.1583	55.1806	55.0577
									1301	83.292	66.4092	65.1698	55.218	55.1004
									1302	83.2787	66.4481	65.1823	55.2555	55.143
									1303	83.2687	66.4871	65.1927	55.2941	55.1857
									1304	83.2545	66.5221	65.2035	55.3321	55.2254
									1305	83.2441	66.5614	65.2164	55.3708	55.2692
									1306	83.2339	66.6022	65.2286	55.4112	55.3137
									1307	83.2217	66.639	65.239	55.4498	55.3564
									1308	83.2086	66.6772	65.2498	55.4902	55.3985
									1309	83.1973	66.7202	65.263	55.5307	55.4454
									1310	83.1851	66.7603	65.2745	55.5693	55.4905
									1311	83.1718	66.8003	65.287	55.6103	55.5355
									1312	83.1585	66.8404	65.2985	55.6525	55.5782
									1313	83.1461	66.8812	65.3097	55.6941	55.6239
									1314	83.1357	66.9217	65.3226	55.7352	55.6714
									1315	83.1235	66.9617	65.334	55.7762	55.7165
									1316	83.1107	66.9974	65.3412	55.8142	55.7598
									1317	83.1007	67.0353	65.3516	55.8528	55.8036
									1318	83.0896	67.0732	65.3588	55.8915	55.8475
									1319	83.0796	67.1089	65.3681	55.9301	55.8926
									1320	83.0678	67.1443	65.3749	55.9699	55.9353
									1321	83.0567	67.18	65.3843	56.0097	55.9792
									1322	83.0486	67.2186	65.3932	56.0502	56.0249
									1323	83.0388	67.2547	65.4008	56.0882	56.0718
									1324	83.0288	67.2926	65.4101	56.1281	56.1169
									1325	83.0169	67.3279	65.4169	56.1667	56.1608
									1326	83.0029	67.3621	65.4216	56.2041	56.2058
									1327	82.9914	67.4015	65.4323	56.2487	56.2533
									1328	82.9788	67.4409	65.4431	56.291	56.3021
									1329	82.9664	67.4795	65.4553	56.3338	56.349
									1330	82.9508	67.517	65.4653	56.3755	56.3971
									1331	82.9396	67.5572	65.4779	56.4202	56.4459
									1332	82.9279	67.5951	65.4872	56.4631	56.4965
									1333	82.9141	67.6331	65.4976	56.5048	56.5435
									1334	82.9	67.6707	65.5076	56.5483	56.5922
									1335	82.8862	67.7064	65.517	56.59	56.6392
									1336	82.8719	67.7437	65.5277	56.633	56.6886
									1337	82.8577	67.782	65.5406	56.6783	56.7357
									1338	82.8443	67.8222	65.5521	56.7207	56.7833
									1339	82.8321	67.858	65.5625	56.7619	56.8298
									1340	82.8204	67.8982	65.5762	56.8062	56.8781
									1341	82.809	67.937	65.5894	56.8504	56.924
									1342	82.7959	67.9721	65.6024	56.891	56.9674
									1343	82.7854	68.0094	65.6164	56.9323	57.0115
									1344	82.7735	68.0482	65.6318	56.9748	57.0545
									1345	82.7627	68.086	65.6483	57.0174	57.0975
									1346	82.7525	68.1263	65.6652	57.0612	57.1405
									1347	82.7406	68.1641	65.6807	57.1038	57.1811
									1348	82.7305	68.2022	65.6965	57.1488	57.2242
									1349	82.7222	68.2419	65.7138	57.1939	57.2673
									1350	82.7097	68.2808	65.7303	57.2372	57.3098
									1351	82.6994	68.3187	65.749	57.2817	57.3523
									1352	82.6887	68.358	65.7659	57.3275	57.3961
									1353	82.6789	68.3992	65.7847	57.3739	57.4394
									1354	82.6691	68.4405	65.8034	57.4228	57.4838
									1355	82.6647	68.4828	65.8243	57.4728	57.5283
									1356	82.6551	68.5233	65.8412	57.5198	57.5733
									1357	82.6459	68.5624	65.8589	57.5668	57.6184
									1358	82.6385	68.6029	65.8758	57.6151	57.6647
									1359	82.6339	68.6439	65.8953	57.6634	57.711
									1360	82.6278	68.6848	65.9138	57.7111	57.7579
									1361	82.6236	68.7265	65.9329	57.7606	57.8067
									1362	82.6166	68.7678	65.9495	57.81	57.8542
									1363	82.6117	68.8069	65.9661	57.8571	57.9017
									1364	82.6077	68.8511	65.9846	57.9061	57.9535
									1365	82.602	68.8917	66.0026	57.9537	58.0029
									1366	82.5982	68.933	66.0214	58.002	58.054
									1367	82.5957	68.9747	66.0406	58.0521	58.1058
									1368	82.5954	69.0164	66.0608	58.101	58.1576
									1369	82.592	69.0596	66.0804	58.1517	58.21
									1370	82.5899	69.1031	66.0992	58.2017	58.2617
									1371	82.588	69.1436	66.1183	58.2511	58.3141
									1372	82.5903	69.1872	66.1404	58.3	58.3683
									1373	82.5928	69.2277	66.1617	58.3494	58.4218
									1374	82.5925	69.2704	66.182	58.3981	58.4723
									1375	82.5914	69.3102	66.2015	58.445	58.5233
									1376	82.5915	69.3525	66.2225	58.4937	58.5761
									1377	82.5919	69.394	66.2416	58.5428	58.6282
									1378	82.5929	69.437	66.2601	58.5909	58.6817
									1379	82.5911	69.4775	66.2792	58.639	58.7338
									1380	82.5927	69.516	66.2987	58.6863	58.7854
									1381	82.5952	69.5565	66.319	58.7343	58.8387
									1382	82.597	69.5976	66.3388	58.7835	58.8884
									1383	82.5948	69.635	66.354	58.8301	58.938
									1384	82.5946	69.6764	66.3721	58.8774	58.9894
									1385	82.5976	69.7186	66.3909	58.9277	59.0427
									1386	82.5987	69.7571	66.4071	58.9743	59.0935
									1387	82.6007	69.7975	66.4262	59.024	59.145
									1388	82.5968	69.8325	66.4403	59.0687	59.1938
									1389	82.5983	69.8706	66.4573	59.1176	59.2445
									1390	82.5978	69.9079	66.4724	59.1647	59.2934
									1391	82.5993	69.9503	66.4893	59.2136	59.3453
									1392	82.6006	69.9902	66.507	59.2631	59.3954
									1393	82.596	70.027	66.5218	59.3089	59.4454
									1394	82.5955	70.0665	66.5369	59.3571	59.4954
									1395	82.5935	70.1018	66.5491	59.4004	59.5428
									1396	82.5912	70.1364	66.5628	59.4462	59.5891
									1397	82.5883	70.1709	66.5775	59.4923	59.6371
									1398	82.5842	70.2062	66.5886	59.5367	59.6845
									1399	82.5824	70.2418	66.6033	59.5817	59.7312
									1400	82.5807	70.2784	66.618	59.6255	59.7791
									1401	82.582	70.3181	66.6335	59.6711	59.8277
									1402	82.5784	70.351	66.6467	59.7159	59.8743
									1403	82.5741	70.3846	66.6585	59.7582	59.922
									1404	82.5736	70.4193	66.6735	59.806	59.9704
									1405	82.5754	70.4574	66.6918	59.8562	60.0225
									1406	82.5773	70.4958	66.7094	59.9034	60.0739
									1407	82.577	70.5342	66.7258	59.9517	60.1241
									1408	82.5825	70.5756	66.7442	60.0015	60.1769
									1409	82.5846	70.6143	66.7599	60.0504	60.2276
									1410	82.5886	70.6523	66.7781	60.0994	60.2808
									1411	82.5916	70.6896	66.7935	60.1477	60.3321
									1412	82.5953	70.7262	66.8104	60.1973	60.3848
									1413	82.5981	70.7631	66.8265	60.2462	60.4355
									1414	82.6058	70.8045	66.8458	60.2983	60.4895
									1415	82.6116	70.8452	66.8634	60.3462	60.5404
									1416	82.6142	70.8807	66.8781	60.391	60.5906
									1417	82.6175	70.9177	66.8942	60.4407	60.6421
									1418	82.6219	70.9547	66.9103	60.4881	60.6936
									1419	82.6244	70.9898	66.9236	60.5347	60.7432
									1420	82.6273	71.0262	66.939	60.5833	60.7937
									1421	82.6294	71.0629	66.9537	60.6289	60.8422
									1422	82.6325	71.0985	66.9684	60.6745	60.8907
									1423	82.6306	71.1292	66.9794	60.7175	60.9355
									1424	82.6354	71.166	66.9952	60.7639	60.9861
									1425	82.6341	71.1961	67.0045	60.8059	61.031
									1426	82.6351	71.2284	67.016	60.8491	61.0771
									1427	82.6338	71.2596	67.0263	60.8922	61.1208
									1428	82.6324	71.2893	67.0364	60.9349	61.1651
									1429	82.6312	71.3194	67.0457	60.978	61.2088
									1430	82.6306	71.3489	67.0575	61.0213	61.2538
									1431	82.6245	71.3755	67.0624	61.0613	61.2943
									1432	82.6197	71.4019	67.0703	61.1015	61.3362
									1433	82.6158	71.4311	67.0774	61.1431	61.3794
									1434	82.611	71.4575	67.0842	61.1821	61.4214
									1435	82.6043	71.4843	67.0892	61.2205	61.4614
									1436	82.5965	71.5089	67.0941	61.2588	61.5014
									1437	82.5876	71.5324	67.0991	61.296	61.5415
									1438	82.5825	71.5593	67.1052	61.3352	61.5847
									1439	82.5745	71.5836	67.1087	61.3718	61.6254
									1440	82.5638	71.6044	67.109	61.4076	61.6629
									1441	82.5507	71.6259	67.1089	61.4405	61.6986
									1442	82.5419	71.65	67.1121	61.4751	61.7371
									1443	82.5348	71.674	67.1142	61.5136	61.7761
									1444	82.5244	71.6957	67.1152	61.5496	61.8138
									1445	82.514	71.7164	67.1152	61.5834	61.8504
									1446	82.5028	71.7352	67.1144	61.6188	61.8862
									1447	82.4951	71.7582	67.1155	61.6557	61.9236
									1448	82.4814	71.7766	67.1133	61.6882	61.9565
									1449	82.4671	71.7946	67.1085	61.7194	61.988
									1450	82.4565	71.8138	67.1081	61.7526	62.0216
									1451	82.4455	71.8324	67.106	61.7848	62.0542
									1452	82.4339	71.8495	67.1024	61.8192	62.0877
									1453	82.4204	71.865	67.0994	61.851	62.12
									1454	82.4038	71.8786	67.0936	61.8786	62.1491
									1455	82.3871	71.8929	67.0885	61.908	62.1801
									1456	82.3732	71.91	67.0849	61.94	62.2125
									1457	82.3592	71.9256	67.0809	61.9703	62.2443
									1458	82.344	71.9402	67.0758	62.0006	62.2762
									1459	82.3318	71.9563	67.0712	62.0322	62.3082
									1460	82.3198	71.9716	67.0669	62.062	62.3383
									1461	82.3035	71.984	67.0597	62.0923	62.3677
									1462	82.2875	71.9977	67.0517	62.1195	62.3977
									1463	82.2713	72.0123	67.0456	62.1486	62.4283
									1464	82.2577	72.0281	67.0395	62.1785	62.4598
									1465	82.2424	72.0423	67.0319	62.2083	62.4887
									1466	82.2275	72.055	67.024	62.2355	62.5162
									1467	82.2125	72.0665	67.015	62.2627	62.5438
									1468	82.1963	72.0789	67.0067	62.2895	62.5696
									1469	82.1783	72.0897	66.9969	62.3148	62.5952
									1470	82.1604	72.1007	66.9875	62.3394	62.6226
									1471	82.1431	72.1109	66.9771	62.3674	62.6496
									1472	82.1224	72.1193	66.9662	62.3883	62.672
									1473	82.1072	72.1338	66.9601	62.415	62.699
									1474	82.0914	72.1435	66.9493	62.4379	62.7235
									1475	82.0758	72.1524	66.9377	62.4614	62.746
									1476	82.061	72.1621	66.928	62.4843	62.7716
									1477	82.0428	72.1703	66.9179	62.5068	62.7944
									1478	82.025	72.1781	66.9063	62.5266	62.8169
									1479	82.0036	72.1828	66.8929	62.545	62.8367
									1480	81.9879	72.1894	66.8803	62.5648	62.858
									1481	81.967	72.1942	66.8648	62.5852	62.8786
									1482	81.9474	72.2005	66.8507	62.6037	62.8998
									1483	81.9314	72.2076	66.8395	62.6262	62.9225
									1484	81.9087	72.2087	66.8225	62.6428	62.9406
									1485	81.886	72.213	66.8056	62.6606	62.9598
									1486	81.866	72.2186	66.7919	62.6805	62.9811
									1487	81.846	72.2231	66.7771	62.7015	63.0012
									1488	81.8243	72.2282	66.7619	62.7212	63.02
									1489	81.8025	72.2322	66.7478	62.7409	63.0399
									1490	81.7845	72.2397	66.736	62.7614	63.0619
									1491	81.7607	72.2429	66.7211	62.7792	63.0787
									1492	81.7418	72.2496	66.7085	62.7991	63.1
									1493	81.7198	72.2522	66.692	62.8182	63.1182
									1494	81.701	72.2578	66.6772	62.8357	63.1359
									1495	81.6797	72.2631	66.6632	62.8563	63.1543
									1496	81.6568	72.2649	66.6458	62.8735	63.1718
									1497	81.636	72.2686	66.6314	62.8915	63.1912
									1498	81.6142	72.2737	66.6152	62.9088	63.2087
									1499	81.5942	72.276	66.5994	62.9262	63.2252
									1500	81.5751	72.2813	66.5832	62.9444	63.246
									1501	81.5559	72.2862	66.5677	62.9632	63.2638
									1502	81.5377	72.2912	66.5544	62.9821	63.2829
									1503	81.5168	72.2927	66.5379	62.9976	63.2999
									1504	81.4997	72.2988	66.5246	63.0177	63.3189
									1505	81.4774	72.3041	66.5095	63.0358	63.3385
									1506	81.4576	72.3067	66.4918	63.0514	63.3555
									1507	81.4375	72.3109	66.4778	63.0695	63.3738
									1508	81.4184	72.3151	66.4627	63.0877	63.391
									1509	81.3991	72.3212	66.4494	63.1053	63.4101
									1510	81.3786	72.3269	66.4358	63.1225	63.4274
									1511	81.3582	72.3297	66.4214	63.1389	63.4441
									1512	81.3343	72.3304	66.4041	63.1538	63.4591
									1513	81.3111	72.3327	66.3861	63.17	63.4756
									1514	81.2938	72.3407	66.3736	63.1883	63.4941
									1515	81.2725	72.3438	66.3585	63.2029	63.5101
									1516	81.2533	72.3477	66.3452	63.2206	63.5267
									1517	81.2349	72.3523	66.3315	63.2401	63.5453
									1518	81.2146	72.3562	66.3172	63.2565	63.5631
									1519	81.1933	72.3593	66.3021	63.2711	63.5791
									1520	81.1712	72.3594	66.2852	63.2861	63.5931
									1521	81.1528	72.3641	66.2705	63.3045	63.6105
									1522	81.1325	72.3669	66.2572	63.3221	63.6271
									1523	81.1159	72.3742	66.2439	63.3406	63.647
									1524	81.0973	72.3775	66.2299	63.3572	63.665
									1525	81.0761	72.3784	66.2138	63.3718	63.6786
									1526	81.0555	72.382	66.1991	63.3889	63.6947
									1527	81.0382	72.3867	66.1854	63.4061	63.712
									1528	81.0166	72.3892	66.1707	63.4196	63.727
									1529	81.002	72.3929	66.1571	63.4365	63.744
									1530	80.9814	72.3954	66.1424	63.4512	63.7577
									1531	80.9655	72.4	66.1295	63.4676	63.7766
									1532	80.9471	72.4046	66.1148	63.4835	63.7928
									1533	80.9332	72.4122	66.1037	63.5017	63.8124
									1534	80.9128	72.4128	66.0871	63.517	63.8278
									1535	80.8953	72.4172	66.0731	63.5336	63.8422
									1536	80.877	72.4229	66.0574	63.5483	63.8584
									1537	80.8586	72.4254	66.0437	63.5643	63.8745
									1538	80.8398	72.4306	66.0294	63.5816	63.8932
									1539	80.8213	72.4327	66.0132	63.5971	63.9089
									1540	80.8018	72.4352	65.9985	63.6118	63.9226
									1541	80.7859	72.4409	65.9878	63.6294	63.9403
									1542	80.767	72.4443	65.972	63.6432	63.9531
									1543	80.7491	72.448	65.9605	63.6577	63.9677
									1544	80.7279	72.4479	65.9433	63.6698	63.9801
									1545	80.7113	72.4519	65.93	63.686	63.9964
									1546	80.6927	72.4552	65.9171	63.7002	64.012
									1547	80.6759	72.4579	65.9045	63.7159	64.0266
									1548	80.66	72.4635	65.8938	63.7299	64.042
									1549	80.6414	72.4646	65.8798	63.7441	64.0552
									1550	80.6279	72.4695	65.8694	63.7586	64.0698
									1551	80.6111	72.4744	65.8558	63.7754	64.0868
									1552	80.5925	72.4776	65.8418	63.7909	64.1013
									1553	80.5757	72.4803	65.827	63.8042	64.1159
									1554	80.5553	72.482	65.8116	63.817	64.1277
									1555	80.5385	72.4869	65.7991	63.8327	64.1435
									1556	80.5215	72.4914	65.7862	63.8467	64.1577
									1557	80.5036	72.4941	65.7725	63.8599	64.1723
									1558	80.4837	72.4949	65.7582	63.8749	64.1862
									1559	80.4655	72.4955	65.7406	63.8854	64.198
									1560	80.4496	72.5001	65.7298	63.9017	64.2134
									1561	80.4291	72.5015	65.713	63.9141	64.2259
									1562	80.4103	72.5033	65.6975	63.9255	64.2398
									1563	80.3917	72.5044	65.6814	63.9374	64.2506
									1564	80.3727	72.506	65.6656	63.9507	64.2652
									1565	80.355	72.5068	65.6512	63.9633	64.278
									1566	80.3381	72.5084	65.6365	63.9754	64.2926
									1567	80.3213	72.5111	65.6229	63.9886	64.306
									1568	80.306	72.5161	65.6103	64.0028	64.3192
									1569	80.2888	72.5182	65.5949	64.0139	64.3328
									1570	80.2744	72.5219	65.582	64.0289	64.3466
									1571	80.2545	72.5227	65.5644	64.0391	64.3558
									1572	80.2394	72.5258	65.55	64.0526	64.3682
									1573	80.2263	72.5298	65.5385	64.0668	64.3813
									1574	80.2071	72.5311	65.5224	64.0784	64.3943
									1575	80.1907	72.5329	65.5076	64.0914	64.405
									1576	80.1695	72.5301	65.4897	64.0999	64.4148
									1577	80.1529	72.5326	65.4735	64.1136	64.4263
									1578	80.1345	72.5336	65.457	64.126	64.4363
									1579	80.1185	72.5349	65.4398	64.1364	64.448
									1580	80.1002	72.5359	65.4232	64.1487	64.4581
									1581	80.0796	72.5347	65.4056	64.1563	64.4669
									1582	80.0628	72.5348	65.3912	64.1671	64.4779
									1583	80.042	72.5344	65.3743	64.1754	64.4886
									1584	80.0232	72.5326	65.3582	64.1844	64.4964
									1585	80.0046	72.53	65.3402	64.1938	64.5048
									1586	79.9886	72.5319	65.3276	64.2054	64.5165
									1587	79.9744	72.5366	65.3164	64.2184	64.5283
									1588	79.9545	72.5326	65.2991	64.2226	64.5338
									1589	79.9385	72.5313	65.2844	64.2306	64.5418
									1590	79.9194	72.5303	65.2689	64.2379	64.5492
									1591	79.9037	72.5304	65.2545	64.2464	64.5553
									1592	79.8886	72.531	65.2426	64.2575	64.5653
									1593	79.8752	72.532	65.23	64.2664	64.5743
									1594	79.8627	72.5339	65.2181	64.2772	64.5815
									1595	79.8449	72.535	65.2054	64.2873	64.5893
									1596	79.8329	72.5381	65.1967	64.2955	64.5987
									1597	79.814	72.537	65.1819	64.3021	64.6029
									1598	79.7971	72.5345	65.1667	64.3081	64.6078
									1599	79.7853	72.5368	65.1562	64.3168	64.6165
									1600	79.7727	72.5394	65.1457	64.3276	64.6249
									1601	79.7624	72.5415	65.1355	64.3384	64.6345
									1602	79.7494	72.5413	65.1264	64.347	64.6407
									1603	79.7351	72.5419	65.1137	64.3528	64.6464
									1604	79.7188	72.5405	65.1013	64.359	64.6502
									1605	79.7012	72.5389	65.0897	64.366	64.6536
									1606	79.6886	72.5366	65.0762	64.3708	64.6583
									1607	79.6753	72.5379	65.0659	64.3789	64.6628
									1608	79.6638	72.5396	65.056	64.3884	64.6687
									1609	79.6488	72.5422	65.0457	64.3939	64.674
									1610	79.6337	72.5403	65.0333	64.4017	64.677
									1611	79.6185	72.5393	65.0215	64.4055	64.6807
									1612	79.6005	72.5369	65.0087	64.4108	64.6799
									1613	79.5826	72.5352	64.9951	64.416	64.6838
									1614	79.5675	72.5352	64.983	64.4226	64.6879
									1615	79.5528	72.5353	64.9697	64.429	64.6929
									1616	79.5387	72.5359	64.9578	64.4344	64.6982
									1617	79.5216	72.5346	64.9453	64.4391	64.7003
									1618	79.507	72.5324	64.9326	64.4448	64.7046
									1619	79.4874	72.5276	64.9164	64.4466	64.7062
									1620	79.4735	72.5248	64.903	64.4524	64.7095
									1621	79.4565	72.5241	64.8914	64.4576	64.712
									1622	79.4383	72.52	64.8765	64.4627	64.7145
									1623	79.4214	72.517	64.8623	64.4647	64.7187
									1624	79.4078	72.5158	64.8484	64.4702	64.7228
									1625	79.3891	72.5125	64.8344	64.4754	64.7254
									1626	79.3695	72.5062	64.8165	64.4776	64.726
									1627	79.3502	72.498	64.7973	64.4795	64.7252
									1628	79.3307	72.4911	64.7782	64.4797	64.725
									1629	79.3106	72.4826	64.7593	64.4813	64.725
									1630	79.2903	72.4755	64.7392	64.4823	64.7256
									1631	79.2668	72.465	64.7176	64.4826	64.7231
									1632	79.2433	72.4518	64.693	64.4817	64.7204
									1633	79.2145	72.4366	64.6629	64.4756	64.7126
									1634	79.1823	72.4176	64.6308	64.4671	64.7022
									1635	79.1415	72.3898	64.5919	64.4522	64.6842
									1636	79.1025	72.3641	64.5544	64.4391	64.6654
									1637	79.0589	72.3301	64.5071	64.4162	64.6392
									1638	79.0098	72.2955	64.4586	64.3913	64.6108
									1639	78.9583	72.2557	64.4042	64.363	64.5777
									1640	78.891	72.2042	64.3378	64.3223	64.5309
									1641	78.8188	72.1438	64.264	64.2754	64.4788
									1642	78.7389	72.0795	64.1836	64.2193	64.4162
									1643	78.6479	72.0026	64.0913	64.151	64.3436
									1644	78.5542	71.9241	63.9939	64.0797	64.2655
									1645	78.4512	71.8377	63.89	63.9991	64.1804
									1646	78.3412	71.7439	63.7779	63.9141	64.0882
									1647	78.2247	71.6427	63.6588	63.8207	63.9873
									1648	78.1033	71.5339	63.5337	63.7214	63.8818
									1649	77.9811	71.424	63.4071	63.6218	63.772
									1650	77.8532	71.3179	63.2776	63.5172	63.6633
									1651	77.7327	71.2083	63.1483	63.4149	63.5568
									1652	77.6146	71.1017	63.0244	63.3155	63.4532
									1653	77.4985	70.999	62.9002	63.2206	63.3528
									1654	77.3839	70.8976	62.7806	63.1271	63.2564
									1655	77.2792	70.7959	62.6664	63.0412	63.1663
									1656	77.1835	70.7115	62.5622	62.9628	63.0852
									1657	77.0975	70.6344	62.4639	62.8962	63.0146
									1658	77.0177	70.5588	62.3706	62.8314	62.9499
									1659	76.9532	70.5011	62.2974	62.7853	62.8962
									1660	76.8973	70.4525	62.23	62.7421	62.8508
									1661	76.8496	70.4018	62.167	62.7042	62.8083
									1662	76.8042	70.3643	62.1138	62.6759	62.7718
									1663	76.7639	70.3307	62.0631	62.6512	62.7391
									1664	76.7306	70.3055	62.0214	62.6341	62.7194
									1665	76.7123	70.2978	61.99	62.631	62.7074
									1666	76.6963	70.2924	61.9646	62.6249	62.6965
									1667	76.674	70.2818	61.94	62.6243	62.6849
									1668	76.6632	70.2798	61.9241	62.6197	62.6747
									1669	76.6495	70.2765	61.9038	62.6125	62.666
									1670	76.6427	70.2825	61.8905	62.6141	62.6704
									1671	76.6264	70.2823	61.8751	62.6154	62.6667
									1672	76.6215	70.2897	61.8644	62.6227	62.6679
									1673	76.6168	70.2965	61.8517	62.6252	62.6711
									1674	76.6089	70.3011	61.838	62.6264	62.6756
									1675	76.6066	70.303	61.8325	62.6286	62.68
									1676	76.5998	70.2957	61.8208	62.6238	62.6813
									1677	76.5927	70.2932	61.8117	62.6259	62.6805
									1678	76.5753	70.2801	61.7888	62.615	62.6731
									1679	76.5645	70.2709	61.7692	62.6137	62.6742
									1680	76.5619	70.2763	61.7585	62.6216	62.6806
									1681	76.5519	70.2712	61.7451	62.6192	62.6766
									1682	76.5421	70.264	61.7287	62.6174	62.6783
									1683	76.5275	70.2587	61.7114	62.6167	62.6851
									1684	76.5146	70.2491	61.6909	62.6136	62.6855
									1685	76.5017	70.2414	61.6776	62.6168	62.6832
									1686	76.4936	70.2391	61.6631	62.6169	62.6803
									1687	76.48	70.2355	61.6492	62.6221	62.6838
									1688	76.4704	70.24	61.6357	62.6274	62.6899
									1689	76.4773	70.2549	61.632	62.6381	62.7027
									1690	76.4685	70.2595	61.6204	62.6433	62.7049
									1691	76.4542	70.2574	61.6047	62.6427	62.7
									1692	76.4404	70.2525	61.5807	62.6356	62.7
									1693	76.4385	70.2542	61.5705	62.6381	62.6982
									1694	76.4297	70.2557	61.5534	62.6311	62.692
									1695	76.4185	70.2538	61.5351	62.6292	62.6871
									1696	76.4153	70.2596	61.529	62.6281	62.6906
									1697	76.4081	70.2609	61.5156	62.6306	62.6954
									1698	76.3962	70.2626	61.4955	62.6236	62.688
									1699	76.3857	70.2558	61.4804	62.6139	62.6792
									1700	76.3749	70.2533	61.4672	62.61	62.6787
									1701	76.3645	70.2466	61.4511	62.6053	62.6801
									1702	76.3592	70.2484	61.4421	62.6084	62.6854
									1703	76.3632	70.258	61.4427	62.6217	62.6936
									1704	76.3488	70.2554	61.4264	62.6206	62.6947
									1705	76.3442	70.252	61.4155	62.6226	62.6977
									1706	76.3422	70.2511	61.4106	62.625	62.7024
									1707	76.3373	70.2487	61.3898	62.6261	62.7019
									1708	76.3332	70.2506	61.3721	62.6222	62.7039
									1709	76.3288	70.2479	61.3625	62.6249	62.7063
									1710	76.3252	70.2505	61.3508	62.6379	62.7127
									1711	76.3131	70.2423	61.3345	62.6297	62.7102
									1712	76.3043	70.2446	61.3205	62.6259	62.7107
									1713	76.2946	70.2407	61.3043	62.6228	62.7082
									1714	76.2741	70.224	61.279	62.6072	62.6931
									1715	76.2643	70.2235	61.2601	62.6026	62.6939
									1716	76.2495	70.2213	61.2484	62.6037	62.6929
									1717	76.2338	70.217	61.2342	62.6021	62.6891
									1718	76.2122	70.2103	61.2187	62.598	62.6828
									1719	76.1866	70.1963	61.2007	62.5926	62.6701
									1720	76.1722	70.1958	61.1877	62.5856	62.667
									1721	76.1558	70.1801	61.1613	62.5727	62.6591
									1722	76.1475	70.1736	61.1427	62.5723	62.6501
									1723	76.1395	70.1707	61.1316	62.5753	62.6445
									1724	76.1265	70.1624	61.1158	62.5751	62.6369
									1725	76.1201	70.1656	61.1062	62.5763	62.6443
									1726	76.1127	70.1586	61.0994	62.5792	62.6483
									1727	76.0929	70.1538	61.0797	62.5737	62.6429
									1728	76.0793	70.1473	61.0537	62.5611	62.6338
									1729	76.0763	70.1485	61.0424	62.5596	62.636
									1730	76.0711	70.1449	61.0261	62.5615	62.6354
									1731	76.0595	70.1428	61.0058	62.5577	62.6293
									1732	76.047	70.1455	60.9992	62.5558	62.6286
									1733	76.0338	70.1526	60.9963	62.5612	62.6316
									1734	76.0236	70.1573	60.9846	62.5608	62.63
									1735	76.0126	70.1559	60.969	62.5548	62.6339
									1736	75.9894	70.1397	60.9467	62.5493	62.6226
									1737	75.9762	70.1386	60.9267	62.5359	62.608
									1738	75.9704	70.131	60.9097	62.5278	62.5977
									1739	75.9731	70.1383	60.9079	62.535	62.6052
									1740	75.9588	70.1273	60.8896	62.5297	62.5928
									1741	75.95	70.1313	60.8797	62.5295	62.5954
									1742	75.9399	70.129	60.8709	62.5311	62.5875
									1743	75.9334	70.1283	60.8577	62.5266	62.5822
									1744	75.92	70.1053	60.8297	62.5106	62.5654
									1745	75.901	70.0869	60.8013	62.4955	62.5556
									1746	75.8881	70.0802	60.7826	62.4828	62.5468
									1747	75.8781	70.0826	60.769	62.4779	62.546
									1748	75.8712	70.08	60.7533	62.4802	62.551
									1749	75.8657	70.0897	60.7452	62.4821	62.5545
									1750	75.8454	70.076	60.7263	62.477	62.5498
									1751	75.8302	70.0783	60.7098	62.4697	62.5489
									1752	75.8246	70.0819	60.6953	62.4642	62.5412
									1753	75.8169	70.0783	60.6741	62.4577	62.5446
									1754	75.8032	70.0723	60.6579	62.4536	62.542
									1755	75.793	70.0727	60.6434	62.4522	62.5433
									1756	75.7895	70.0789	60.6386	62.4609	62.5447
									1757	75.7833	70.0814	60.6269	62.4669	62.5472
									1758	75.7726	70.0836	60.6125	62.4672	62.5488
									1759	75.7591	70.0789	60.5984	62.4633	62.545
									1760	75.7451	70.0644	60.5818	62.4564	62.5369
									1761	75.7381	70.0623	60.5618	62.4575	62.5259
									1762	75.7233	70.047	60.539	62.4487	62.5145
									1763	75.6984	70.0225	60.5093	62.4279	62.4973
									1764	75.6853	70.0203	60.5004	62.4275	62.497
									1765	75.6697	70.0161	60.4823	62.4236	62.4942
									1766	75.6521	70.0102	60.4642	62.4161	62.4892
									1767	75.6354	70.0033	60.4436	62.4038	62.4817
									1768	75.6213	69.9893	60.4206	62.3901	62.4704
									1769	75.6254	69.9779	60.4089	62.3854	62.467
									1770	75.6041	69.965	60.3814	62.3696	62.4488
									1771	75.5825	69.9571	60.3594	62.3585	62.4402
									1772	75.5635	69.9487	60.3472	62.3439	62.4354
									1773	75.5723	69.9605	60.3413	62.361	62.443
									1774	75.5686	69.9568	60.3352	62.3708	62.4457
									1775	75.5492	69.9419	60.3074	62.3526	62.4263
									1776	75.5324	69.9237	60.2816	62.3377	62.4139
									1777	75.5291	69.9223	60.272	62.3333	62.4109
									1778	75.5157	69.915	60.2522	62.3272	62.4001
									1779	75.4983	69.9073	60.2388	62.3234	62.3916
									1780	75.4735	69.9008	60.2186	62.3132	62.379
									1781	75.4651	69.9023	60.2098	62.3164	62.3739
									1782	75.4536	69.8925	60.1929	62.3122	62.3723
									1783	75.4327	69.8822	60.1649	62.297	62.3583
									1784	75.4008	69.8592	60.1414	62.2667	62.3328
									1785	75.3805	69.8525	60.1195	62.2437	62.3242
									1786	75.3679	69.8413	60.0966	62.2399	62.3194
									1787	75.3596	69.8475	60.0885	62.2368	62.3176
									1788	75.3435	69.8451	60.066	62.2398	62.3122
									1789	75.3233	69.8258	60.0376	62.2223	62.3092
									1790	75.3114	69.825	60.0217	62.2216	62.3024
									1791	75.2904	69.8125	59.9952	62.2122	62.2929
									1792	75.2655	69.784	59.9609	62.1929	62.2833
									1793	75.2408	69.7669	59.9292	62.1682	62.2584
									1794	75.227	69.7532	59.9104	62.1608	62.2497
									1795	75.2038	69.7347	59.8893	62.1509	62.2458
									1796	75.1828	69.7305	59.8627	62.1421	62.2296
									1797	75.1616	69.7283	59.8593	62.1342	62.2228
									1798	75.1564	69.7311	59.8453	62.1325	62.2246
									1799	75.1406	69.7199	59.8259	62.116	62.2116
									1800	75.1309	69.7262	59.8223	62.1152	62.2131
									1801	75.1138	69.7116	59.7998	62.0978	62.1956
									1802	75.1	69.706	59.7836	62.0831	62.183
									1803	75.0953	69.711	59.776	62.0733	62.1755
									1804	75.1072	69.7294	59.7899	62.0865	62.1814
									1805	75.1006	69.7437	59.7868	62.0918	62.183
									1806	75.0885	69.7466	59.7681	62.0781	62.1739
									1807	75.0735	69.7348	59.7574	62.0734	62.1619
									1808	75.0567	69.7239	59.7376	62.053	62.1474
									1809	75.0279	69.6965	59.712	62.0226	62.1142
									1810	75.0006	69.6692	59.6885	61.9942	62.088
									1811	74.9898	69.6466	59.6743	61.9764	62.059
									1812	74.9809	69.6386	59.6628	61.9659	62.0496
									1813	74.9721	69.6297	59.653	61.9575	62.0253
									1814	74.9588	69.6187	59.6476	61.9479	62.001
									1815	74.9345	69.5946	59.6188	61.9223	61.9836
									1816	74.9171	69.572	59.6068	61.9008	61.9571
									1817	74.9135	69.5634	59.6051	61.8902	61.9438
									1818	74.9115	69.5544	59.601	61.8697	61.9243
									1819	74.9143	69.5396	59.5899	61.8563	61.8974
									1820	74.9143	69.5274	59.5866	61.8563	61.8888
									1821	74.9143	69.5247	59.5821	61.8522	61.8809
									1822	74.9027	69.5318	59.5681	61.8391	61.8653
									1823	74.89	69.5234	59.5607	61.8248	61.8472
									1824	74.8662	69.5143	59.5503	61.8051	61.8333
									1825	74.8601	69.5101	59.5444	61.7936	61.8362
									1826	74.856	69.5052	59.5346	61.7805	61.8219
									1827	74.8585	69.498	59.5215	61.7663	61.8075
									1828	74.846	69.4948	59.5049	61.7495	61.7906
									1829	74.8366	69.4972	59.4936	61.7572	61.7825
									1830	74.8104	69.4921	59.4766	61.7421	61.7672
									1831	74.7902	69.492	59.4583	61.7208	61.7469
									1832	74.767	69.4874	59.438	61.7039	61.7251
									1833	74.7452	69.4639	59.4245	61.6881	61.7031
									1834	74.74	69.4753	59.4238	61.6742	61.7
									1835	74.7408	69.4747	59.4195	61.6716	61.701
									1836	74.7157	69.465	59.3931	61.6552	61.6699
									1837	74.7	69.4549	59.3802	61.6448	61.6533
									1838	74.6925	69.4583	59.3745	61.6348	61.6529
									1839	74.6782	69.4525	59.3656	61.6218	61.6314
									1840	74.6652	69.4444	59.3553	61.6061	61.6143
									1841	74.6787	69.454	59.356	61.6063	61.6181
									1842	74.6796	69.4544	59.3553	61.6024	61.6009
									1843	74.6994	69.4694	59.3627	61.6139	61.6015
									1844	74.6967	69.4723	59.3582	61.6053	61.5928
									1845	74.6851	69.4533	59.339	61.5952	61.5754
									1846	74.6876	69.458	59.3416	61.5898	61.5553
									1847	74.6925	69.4577	59.3432	61.5813	61.5453
									1848	74.6853	69.461	59.3421	61.5808	61.5327
									1849	74.6621	69.4451	59.3157	61.5595	61.5027
									1850	74.6648	69.4526	59.3173	61.5642	61.5085
									1851	74.6543	69.4486	59.3077	61.5499	61.5026
									1852	74.6284	69.437	59.2916	61.5437	61.4855
									1853	74.6281	69.439	59.2788	61.5492	61.48
									1854	74.6132	69.4273	59.2724	61.5302	61.4668
									1855	74.6118	69.4223	59.2616	61.5288	61.4617
									1856	74.6005	69.4116	59.2522	61.5201	61.4384
									1857	74.6035	69.4227	59.2454	61.5205	61.4545
									1858	74.5977	69.4292	59.2413	61.5353	61.4525
									1859	74.5971	69.4438	59.242	61.5298	61.459
									1860	74.5959	69.4494	59.2481	61.5418	61.4638
									1861	74.5931	69.4512	59.2403	61.5381	61.4637
									1862	74.6036	69.4653	59.2418	61.5464	61.4719
									1863	74.6008	69.4647	59.2449	61.543	61.4744
									1864	74.5971	69.4633	59.2445	61.5317	61.4739
									1865	74.5971	69.4764	59.239	61.5417	61.4766
									1866	74.6106	69.5012	59.2521	61.5411	61.4746
									1867	74.6182	69.5155	59.2565	61.5427	61.4809
									1868	74.6038	69.5003	59.2474	61.5375	61.4514
									1869	74.6168	69.5056	59.2465	61.5286	61.4581
									1870	74.6016	69.487	59.2277	61.5171	61.4344
									1871	74.6055	69.4821	59.221	61.5049	61.422
									1872	74.6151	69.472	59.2201	61.5044	61.4117
									1873	74.6113	69.4662	59.2107	61.4931	61.3954
									1874	74.6251	69.4764	59.2114	61.4972	61.3813
									1875	74.6198	69.4654	59.1981	61.4764	61.365
									1876	74.6265	69.4687	59.1927	61.4607	61.365
									1877	74.5986	69.4428	59.1632	61.4337	61.3341
									1878	74.6041	69.4331	59.1475	61.4213	61.3253
									1879	74.5939	69.427	59.1355	61.397	61.3227
									1880	74.5494	69.3878	59.0963	61.3543	61.2723
									1881	74.552	69.3781	59.0834	61.3356	61.2604
									1882	74.5351	69.364	59.0664	61.3225	61.2398
									1883	74.5	69.3411	59.0287	61.2917	61.2086
									1884	74.4654	69.3029	58.9982	61.2662	61.1804
									1885	74.4443	69.2711	58.9722	61.2346	61.1568
									1886	74.4183	69.2397	58.9393	61.2104	61.1299
									1887	74.4032	69.2084	58.9113	61.1837	61.1029
									1888	74.3956	69.1936	58.8984	61.1743	61.1004
									1889	74.3572	69.1715	58.8783	61.1498	61.0802
									1890	74.3415	69.1469	58.8466	61.126	61.0596
									1891	74.3634	69.1579	58.8428	61.1263	61.056
									1892	74.3662	69.1798	58.8555	61.1366	61.0795
									1893	74.3846	69.2013	58.8594	61.1451	61.1073
									1894	74.4015	69.2263	58.8696	61.1573	61.1084
									1895	74.4338	69.2488	58.8793	61.1762	61.1334
									1896	74.4469	69.2639	58.8797	61.1756	61.1472
									1897	74.4697	69.2972	58.8888	61.2101	61.1781
									1898	74.4651	69.3184	58.8916	61.2295	61.1902
									1899	74.4695	69.316	58.8839	61.2431	61.2013
									1900	74.4916	69.3417	58.891	61.2649	61.2098
									1901	74.4821	69.3558	58.8849	61.2744	61.2071
									1902	74.4827	69.3468	58.8864	61.2885	61.236
									1903	74.4796	69.3344	58.8888	61.286	61.2249
									1904	74.4675	69.3125	58.8709	61.2793	61.2146
									1905	74.4792	69.3146	58.8692	61.2994	61.2228
									1906	74.4685	69.2998	58.8572	61.2981	61.1777
									1907	74.4517	69.2945	58.8374	61.2893	61.1679
									1908	74.439	69.2788	58.8178	61.272	61.1397
									1909	74.449	69.2707	58.81	61.2783	61.156
									1910	74.4725	69.2977	58.814	61.2644	61.1666
									1911	74.4962	69.284	58.8119	61.2655	61.1777
									1912	74.5087	69.2709	58.7994	61.2685	61.1763
									1913	74.4842	69.264	58.7744	61.2495	61.1526
									1914	74.5003	69.2632	58.7388	61.2268	61.1313
									1915	74.5168	69.2835	58.7365	61.2254	61.1288
									1916	74.4955	69.2712	58.7201	61.1921	61.1223
									1917	74.4987	69.2721	58.7115	61.1684	61.1388
									1918	74.4892	69.26	58.6933	61.1677	61.1311
									1919	74.4981	69.2829	58.703	61.1692	61.1352
									1920	74.4978	69.2844	58.6847	61.1438	61.1014
									1921	74.5021	69.2779	58.6752	61.1583	61.0798
									1922	74.4973	69.2955	58.6692	61.1516	61.0707
									1923	74.4958	69.2739	58.6472	61.1298	61.0478
									1924	74.5343	69.2799	58.6499	61.1416	61.055
									1925	74.5164	69.2411	58.6202	61.1155	61.0312
									1926	74.5118	69.2163	58.5942	61.1042	61.0053
									1927	74.5207	69.2033	58.5736	61.0896	60.9809
									1928	74.5111	69.1945	58.5669	61.0808	60.983
									1929	74.5315	69.1742	58.5493	61.0746	60.9743
									1930	74.5145	69.1232	58.5209	61.0274	60.951
									1931	74.4669	69.1008	58.5014	60.9945	60.9118
									1932	74.4295	69.0701	58.4679	60.9654	60.8875
									1933	74.4086	69.0345	58.4298	60.9322	60.8539
									1934	74.4286	69.052	58.4326	60.9369	60.8499
									1935	74.3755	69.0373	58.3925	60.8932	60.8132
									1936	74.3725	69.0588	58.3937	60.897	60.8147
									1937	74.3584	69.0644	58.3684	60.8823	60.7997
									1938	74.3476	69.0631	58.3436	60.8726	60.7947
									1939	74.346	69.0558	58.3096	60.8572	60.7514
									1940	74.3576	69.095	58.3203	60.857	60.7573
									1941	74.3485	69.1256	58.2927	60.8565	60.7592
									1942	74.3583	69.1153	58.2646	60.85	60.7479
									1943	74.3611	69.1156	58.2654	60.843	60.747
									1944	74.3474	69.1124	58.2513	60.8303	60.7452
									1945	74.3051	69.089	58.222	60.7868	60.7183
									1946	74.3362	69.1018	58.2291	60.781	60.7233
									1947	74.3249	69.0836	58.2073	60.794	60.7169
									1948	74.3356	69.0753	58.2159	60.7913	60.7009
									1949	74.3121	69.0433	58.2025	60.7619	60.6653
									1950	74.281	69.0322	58.1876	60.7527	60.6584
									1951	74.2507	68.9921	58.1527	60.719	60.6341
									1952	74.2363	68.9416	58.1368	60.7024	60.609
									1953	74.2357	68.935	58.1435	60.705	60.6187
									1954	74.2225	68.9196	58.112	60.699	60.5993
									1955	74.2063	68.9023	58.082	60.6888	60.5707
									1956	74.2104	68.9092	58.0848	60.7015	60.5749
									1957	74.1591	68.8693	58.0492	60.6908	60.5436
									1958	74.1526	68.8698	58.0408	60.6627	60.5262
									1959	74.1153	68.8514	58.0063	60.6326	60.5092
									1960	74.0985	68.8441	57.9857	60.6191	60.5065
									1961	74.0926	68.8347	57.9791	60.5949	60.5122
									1962	74.0591	68.8321	57.9681	60.5732	60.4964
									1963	74.0372	68.8294	57.9523	60.547	60.477
									1964	74.0276	68.8138	57.9259	60.5326	60.4626
									1965	74.0059	68.815	57.9096	60.4945	60.4457
									1966	73.981	68.7917	57.8888	60.4676	60.4293
									1967	73.9642	68.7873	57.8674	60.4572	60.42
									1968	73.9637	68.7776	57.8616	60.4475	60.4003
									1969	73.9401	68.7623	57.8402	60.4379	60.3918
									1970	73.9003	68.7331	57.8321	60.4066	60.3614
									1971	73.8975	68.7387	57.8185	60.3903	60.3617
									1972	73.8889	68.7233	57.7933	60.3862	60.3274
									1973	73.8866	68.7054	57.7698	60.3733	60.2924
									1974	73.8958	68.7182	57.7624	60.3862	60.2872
									1975	73.8703	68.7096	57.7286	60.3552	60.2425
									1976	73.8608	68.6921	57.714	60.3388	60.2125
									1977	73.8569	68.6933	57.7145	60.3428	60.1983
									1978	73.8448	68.6793	57.7011	60.3293	60.175
									1979	73.8315	68.6933	57.6993	60.3116	60.1777
									1980	73.8141	68.6802	57.686	60.2896	60.136
									1981	73.8179	68.6671	57.6442	60.2744	60.106
									1982	73.8027	68.6528	57.6429	60.2824	60.0922
									1983	73.7805	68.6323	57.6163	60.2475	60.0728
									1984	73.7486	68.6164	57.583	60.2422	60.059
									1985	73.7062	68.5807	57.5448	60.2037	60.0189
									1986	73.669	68.5601	57.5441	60.1946	60.0158
									1987	73.654	68.5499	57.52	60.1899	60.0098
									1988	73.6288	68.5302	57.4915	60.1535	59.9912
									1989	73.6222	68.5169	57.4753	60.1373	59.9904
									1990	73.613	68.4832	57.4491	60.1286	59.9646
									1991	73.5857	68.4678	57.4085	60.1108	59.9407
									1992	73.5573	68.4569	57.4007	60.1044	59.9511
									1993	73.5249	68.4209	57.356	60.0705	59.9144
									1994	73.5236	68.4289	57.3365	60.0635	59.9046
									1995	73.4999	68.391	57.3179	60.0166	59.8693
									1996	73.4728	68.3809	57.3002	60.0082	59.8463
									1997	73.457	68.3474	57.2662	59.9795	59.8074
									1998	73.4102	68.3087	57.2374	59.9407	59.7718
									1999	73.4181	68.3165	57.2208	59.9295	59.7568
									2000	73.3865	68.3072	57.1905	59.8866	59.7123
									2001	73.3533	68.2931	57.1578	59.8472	59.6907
									2002	73.3314	68.2611	57.1336	59.8161	59.6773
									2003	73.3086	68.2546	57.1102	59.7913	59.6581
									2004	73.2709	68.2325	57.0757	59.7425	59.6355
									2005	73.2298	68.2054	57.0582	59.7165	59.6033
									2006	73.2337	68.2124	57.0549	59.7059	59.602
									2007	73.2433	68.1955	57.049	59.6963	59.5958
									2008	73.2521	68.22	57.0486	59.6893	59.602
									2009	73.2245	68.2043	57.0218	59.6542	59.5763
									2010	73.1744	68.1771	57.0021	59.6443	59.5553
									2011	73.1517	68.1541	56.9852	59.6255	59.5229
									2012	73.1589	68.1553	56.9876	59.6391	59.5267
									2013	73.1499	68.1491	56.9698	59.6071	59.5186
									2014	73.1295	68.1327	56.9526	59.577	59.4832
									2015	73.1398	68.1449	56.9444	59.5815	59.4559
									2016	73.1264	68.1302	56.9154	59.5649	59.4269
									2017	73.1073	68.1246	56.9102	59.5622	59.418
									2018	73.0867	68.1122	56.8904	59.5231	59.4027
									2019	73.0441	68.0793	56.8593	59.4833	59.3589
									2020	73.0252	68.0714	56.8299	59.461	59.3263
									2021	73.0272	68.0688	56.816	59.4436	59.3074
									2022	72.9972	68.045	56.784	59.4248	59.2919
									2023	72.9464	68.0077	56.7336	59.3849	59.2297
									2024	72.9151	67.9836	56.7034	59.3603	59.1818
									2025	72.9009	67.9751	56.6842	59.3529	59.1754
									2026	72.8712	67.9391	56.6603	59.3428	59.1614
									2027	72.8296	67.9149	56.6313	59.3035	59.1362
									2028	72.8056	67.8925	56.5951	59.2884	59.1026
									2029	72.7973	67.8923	56.5847	59.2849	59.0782
									2030	72.7989	67.8976	56.5718	59.2862	59.0792
									2031	72.7916	67.8772	56.5584	59.2745	59.0781
									2032	72.7503	67.8458	56.5231	59.2426	59.0459
									2033	72.7304	67.8242	56.506	59.2161	59.0312
									2034	72.7222	67.8135	56.5076	59.2062	59.0318
									2035	72.7035	67.8003	56.4988	59.2047	59.0238
									2036	72.6835	67.7681	56.4798	59.1721	58.9882
									2037	72.6695	67.7653	56.4697	59.1411	58.9786
									2038	72.6578	67.744	56.4534	59.1218	58.9759
									2039	72.6376	67.756	56.438	59.1005	58.9688
									2040	72.615	67.728	56.4028	59.0699	58.9558
									2041	72.5851	67.685	56.3725	59.019	58.9151
									2042	72.5967	67.6867	56.3721	59.0165	58.9011
									2043	72.5985	67.6656	56.3496	58.9881	58.8867
									2044	72.5812	67.6487	56.314	58.9736	58.861
									2045	72.5584	67.6534	56.2732	58.9434	58.8204
									2046	72.5202	67.6434	56.2583	58.927	58.7925
									2047	72.4643	67.6324	56.2385	58.9264	58.7674
									2048	72.4214	67.6182	56.2086	58.9071	58.7182
									2049	72.3976	67.6335	56.2101	58.9255	58.6911
									2050	72.3751	67.6118	56.1831	58.9085	58.6613
									2051	72.3244	67.5866	56.1591	58.876	58.6185
									2052	72.2759	67.5718	56.1322	58.8796	58.5902
									2053	72.2122	67.572	56.1054	58.8592	58.5474
									2054	72.1631	67.5752	56.1026	58.8567	58.5225
									2055	72.1261	67.5824	56.0983	58.8307	58.5153
									2056	72.0988	67.5567	56.0932	58.8336	58.5191
									2057	72.0748	67.5323	56.067	58.8104	58.4931
									2058	72.07	67.5195	56.0393	58.7887	58.4806
									2059	72.0476	67.497	56.0245	58.7788	58.4716
									2060	72.0357	67.4764	56.0018	58.7543	58.4405
									2061	72.0092	67.4583	56.0004	58.7306	58.42
									2062	71.9837	67.4526	55.9827	58.7198	58.4014
									2063	71.9804	67.4502	55.9752	58.6937	58.3907
									2064	71.9677	67.4163	55.9506	58.6858	58.3815
									2065	71.9275	67.372	55.9077	58.6485	58.3598
									2066	71.9062	67.3417	55.8891	58.6274	58.3191
									2067	71.8809	67.3316	55.8796	58.5913	58.2911
									2068	71.8795	67.346	55.8901	58.5923	58.3005
									2069	71.8801	67.3524	55.8912	58.5761	58.2875
									2070	71.864	67.3464	55.868	58.5529	58.2776
									2071	71.8566	67.3408	55.8363	58.5256	58.2551
									2072	71.8149	67.3154	55.7886	58.505	58.2294
									2073	71.8042	67.2963	55.7713	58.4935	58.2081
									2074	71.8007	67.2813	55.7559	58.4977	58.1745
									2075	71.7767	67.2594	55.7407	58.4675	58.1279
									2076	71.7922	67.2908	55.7365	58.4537	58.1003
									2077	71.7942	67.2641	55.7194	58.4477	58.083
									2078	71.7759	67.2632	55.6839	58.4393	58.0696
									2079	71.759	67.2401	55.6315	58.4181	58.0239
									2080	71.7496	67.2107	55.6016	58.3938	58.0017
									2081	71.7362	67.1944	55.5883	58.3689	57.9678
									2082	71.7191	67.1785	55.5825	58.3546	57.9616
									2083	71.7343	67.1588	55.5746	58.3433	57.9342
									2084	71.7116	67.1589	55.5586	58.319	57.9168
									2085	71.6707	67.1314	55.5171	58.2774	57.9064
									2086	71.6706	67.1304	55.5063	58.2721	57.9009
									2087	71.6551	67.082	55.4839	58.2567	57.8803
									2088	71.6168	67.0974	55.4601	58.237	57.854
									2089	71.6102	67.0763	55.4455	58.2081	57.827
									2090	71.6042	67.0911	55.4526	58.2007	57.8287
									2091	71.5672	67.061	55.4272	58.1762	57.7899
									2092	71.5545	67.0548	55.418	58.1737	57.7747
									2093	71.5091	67.0146	55.3869	58.1445	57.7387
									2094	71.4841	67.0047	55.3627	58.1024	57.7312
									2095	71.5185	67.0174	55.3649	58.1003	57.7378
									2096	71.5035	67.02	55.3485	58.0919	57.7383
									2097	71.4915	67.0057	55.3194	58.0709	57.7323
									2098	71.4784	67.0011	55.3078	58.0707	57.7273
									2099	71.471	66.9752	55.2971	58.0477	57.7155
									2100	71.4181	66.9417	55.2595	58.0119	57.6747
									2101	71.3764	66.8701	55.2297	57.9691	57.6404
									2102	71.3519	66.8749	55.2096	57.9553	57.6301
									2103	71.3373	66.8518	55.2131	57.9395	57.6263
									2104	71.3611	66.8729	55.2064	57.9437	57.6461
									2105	71.3206	66.8558	55.1816	57.9542	57.6117
									2106	71.2581	66.803	55.1551	57.9319	57.5553
									2107	71.2509	66.7779	55.1483	57.9013	57.5322
									2108	71.2264	66.7838	55.1406	57.8715	57.5363
									2109	71.1664	66.7612	55.0982	57.8302	57.4789
									2110	71.153	66.7568	55.0785	57.8106	57.4664
									2111	71.1489	66.7429	55.0669	57.8008	57.4574
									2112	71.1466	66.7566	55.0515	57.7763	57.4335
									2113	71.1071	66.7202	55.0188	57.737	57.3937
									2114	71.0984	66.7161	54.9738	57.7043	57.3675
									2115	71.0352	66.6636	54.9546	57.6762	57.3116
									2116	71.0027	66.639	54.9485	57.6404	57.2895
									2117	70.9628	66.5893	54.8992	57.5967	57.2507
									2118	70.9234	66.5729	54.8846	57.5894	57.2122
									2119	70.8922	66.5233	54.8707	57.5818	57.169
									2120	70.8568	66.4934	54.8442	57.5225	57.1433
									2121	70.7963	66.4315	54.807	57.4987	57.107
									2122	70.7807	66.4073	54.7762	57.4774	57.0821
									2123	70.7306	66.3785	54.7227	57.4742	57.0491
									2124	70.7067	66.349	54.7206	57.4583	57.032
									2125	70.6465	66.3291	54.6918	57.446	56.9804
									2126	70.6475	66.3143	54.6669	57.4193	56.966
									2127	70.65	66.3226	54.6546	57.3931	56.959
									2128	70.6302	66.3212	54.6302	57.3651	56.9492
									2129	70.6056	66.2826	54.5969	57.33	56.9032
									2130	70.5782	66.2587	54.5525	57.2985	56.861
									2131	70.5712	66.22	54.5373	57.3005	56.8573
									2132	70.5607	66.2245	54.5326	57.275	56.8529
									2133	70.5127	66.202	54.5251	57.2427	56.8124
									2134	70.4853	66.1803	54.5367	57.1944	56.811
									2135	70.4784	66.1774	54.5148	57.2018	56.792
									2136	70.4872	66.1548	54.513	57.1878	56.798
									2137	70.4458	66.1242	54.4688	57.1728	56.7584
									2138	70.3995	66.0787	54.4254	57.1502	56.714
									2139	70.4027	66.0965	54.4534	57.1754	56.7109
									2140	70.3973	66.0987	54.4458	57.1722	56.7056
									2141	70.3797	66.0746	54.4346	57.152	56.6903
									2142	70.3643	66.0627	54.4228	57.1339	56.6425
									2143	70.3447	66.043	54.3882	57.1038	56.5969
									2144	70.3589	66.0482	54.38	57.1047	56.6071
									2145	70.3688	66.0503	54.3563	57.1016	56.5789
									2146	70.352	66.0496	54.3346	57.0633	56.5446
									2147	70.2947	66.0218	54.3008	57.0272	56.5073
									2148	70.2968	66.0515	54.3052	57.0239	56.5011
									2149	70.3037	66.0564	54.3019	57.0173	56.4825
									2150	70.2853	66.0442	54.2651	56.996	56.4699
									2151	70.2832	66.0603	54.2614	57.003	56.4609
									2152	70.2918	66.0887	54.2602	57.0085	56.4616
									2153	70.3158	66.1259	54.2569	57.0235	56.4777
									2154	70.3203	66.1253	54.2406	57.0143	56.4712
									2155	70.3141	66.1148	54.2216	56.9631	56.4279
									2156	70.2963	66.0975	54.2022	56.9541	56.3894
									2157	70.3036	66.0823	54.1867	56.9421	56.3946
									2158	70.3092	66.0861	54.1671	56.9323	56.3914
									2159	70.2754	66.0627	54.1526	56.895	56.3744
									2160	70.2508	66.0567	54.1348	56.8823	56.3616
									2161	70.2392	66.0494	54.1238	56.8753	56.3605
									2162	70.2399	66.0409	54.1108	56.8396	56.3588
									2163	70.2586	66.0324	54.1052	56.8404	56.3467
									2164	70.2376	66.0031	54.0852	56.8225	56.3255
									2165	70.2459	66.0067	54.1072	56.8247	56.3002
									2166	70.2573	66.0144	54.1134	56.8513	56.3162
									2167	70.2634	66.0103	54.1041	56.8181	56.3235
									2168	70.2679	66.0179	54.1026	56.8029	56.3222
									2169	70.3011	66.0465	54.1226	56.8156	56.3261
									2170	70.325	66.0571	54.1114	56.8166	56.3369
									2171	70.3227	66.0512	54.1118	56.794	56.3358
									2172	70.3346	66.0595	54.1167	56.7873	56.3134
									2173	70.321	66.0364	54.0969	56.7858	56.3186
									2174	70.2897	66.0134	54.0736	56.7455	56.3068
									2175	70.2937	66.0343	54.0816	56.7517	56.3267
									2176	70.2997	66.0398	54.0663	56.7518	56.3406
									2177	70.2758	66.0239	54.068	56.7429	56.3267
									2178	70.3113	66.0505	54.0872	56.7722	56.3573
									2179	70.297	66.0332	54.0813	56.7499	56.3362
									2180	70.2686	65.9986	54.0365	56.7134	56.3175
									2181	70.2468	65.9973	54.0349	56.7029	56.3079
									2182	70.2283	65.9826	54.0278	56.699	56.2957
									2183	70.1878	65.9733	54.0309	56.6775	56.2968
									2184	70.1831	65.9714	54.0606	56.6868	56.2694
									2185	70.2135	66.0099	54.0738	56.7047	56.2904
									2186	70.2131	66.0229	54.0648	56.7096	56.2598
									2187	70.1911	66.0176	54.0524	56.7049	56.2561
									2188	70.2157	66.0101	54.0188	56.6975	56.2548
									2189	70.2026	65.9925	54.0005	56.6782	56.2173
									2190	70.2051	66.0041	53.9937	56.6599	56.2115
									2191	70.1982	65.991	54.0146	56.6309	56.1823
									2192	70.2217	65.969	54.008	56.5923	56.1538
									2193	70.2626	65.9896	54.0021	56.5895	56.1639
									2194	70.2764	65.9891	53.9775	56.5785	56.1441
									2195	70.2876	66.0159	53.9484	56.5626	56.16
									2196	70.2844	66.0109	53.9748	56.5726	56.1752
									2197	70.2901	66.0089	53.9714	56.5523	56.2006
									2198	70.2924	66.0188	53.9668	56.5439	56.2198
									2199	70.3072	66.0487	53.9881	56.5824	56.2443
									2200	70.2816	66.0056	53.9704	56.5682	56.2223
									2201	70.2771	66.0131	53.9564	56.6169	56.2256
									2202	70.299	66.0442	53.9669	56.6565	56.2573
									2203	70.2949	66.0551	53.9523	56.6753	56.2607
									2204	70.2902	66.0253	53.9431	56.6551	56.2564
									2205	70.3017	66.031	53.9452	56.6552	56.2684
									2206	70.2852	66.0276	53.9263	56.6313	56.2347
									2207	70.2403	65.9781	53.8647	56.5864	56.1702
									2208	70.2461	65.968	53.8853	56.5988	56.1642
									2209	70.2464	65.951	53.8848	56.5539	56.1115
									2210	70.2017	65.9282	53.8579	56.4989	56.0827
									2211	70.1952	65.9667	53.8617	56.52	56.0987
									2212	70.2234	65.968	53.8789	56.4928	56.1023
									2213	70.2108	65.9487	53.8415	56.4583	56.0849
									2214	70.2169	65.9755	53.8575	56.4669	56.0741
									2215	70.1973	65.9734	53.8405	56.4747	56.0407
									2216	70.186	65.9603	53.8206	56.4655	56.0244
									2217	70.1649	65.9311	53.8095	56.4429	56.0174
									2218	70.1137	65.891	53.7743	56.3784	55.9819
									2219	70.0432	65.8332	53.712	56.3175	55.9251
									2220	70.0357	65.8604	53.7133	56.3535	55.9692
									2221	70.0144	65.8393	53.7032	56.3299	55.942
									2222	69.9804	65.8208	53.6967	56.2558	55.9169
									2223	69.9167	65.7959	53.6565	56.2206	55.8844
									2224	69.9126	65.7791	53.646	56.2371	55.8669
									2225	69.8745	65.7375	53.6162	56.2122	55.8303
									2226	69.8749	65.7474	53.622	56.199	55.8184
									2227	69.8393	65.7152	53.6035	56.1519	55.7853
									2228	69.8387	65.7017	53.589	56.1185	55.7619
									2229	69.8664	65.7162	53.5875	56.1186	55.7771
									2230	69.8639	65.7147	53.5719	56.0902	55.7549
									2231	69.8056	65.6375	53.5234	56.0285	55.6649
									2232	69.7595	65.616	53.493	55.981	55.6263
									2233	69.7278	65.578	53.4498	55.9723	55.587
									2234	69.695	65.5456	53.4282	55.9479	55.5754
									2235	69.6427	65.5484	53.422	55.8896	55.5523
									2236	69.6299	65.53	53.4201	55.877	55.5628
									2237	69.6059	65.5031	53.392	55.8278	55.5325
									2238	69.6004	65.5158	53.3869	55.8237	55.5178
									2239	69.5763	65.4994	53.3719	55.8176	55.4804
									2240	69.5583	65.4929	53.3648	55.8166	55.4376
									2241	69.5622	65.4992	53.3657	55.8035	55.4131
									2242	69.5573	65.4993	53.3599	55.8063	55.3839
									2243	69.5601	65.4985	53.3706	55.7929	55.3404
									2244	69.541	65.4968	53.355	55.774	55.3215
									2245	69.5021	65.4978	53.347	55.7327	55.2704
									2246	69.465	65.4649	53.3403	55.687	55.2296
									2247	69.4091	65.4508	53.2955	55.6469	55.2006
									2248	69.3525	65.4459	53.3042	55.6429	55.1654
									2249	69.3363	65.4224	53.2752	55.6525	55.1394
									2250	69.2802	65.3889	53.2936	55.6365	55.1046
									2251	69.2349	65.3771	53.2888	55.6318	55.0635
									2252	69.2213	65.3765	53.2944	55.6215	55.0551
									2253	69.2124	65.3773	53.2811	55.5867	55.0378
									2254	69.1869	65.3659	53.2495	55.5739	55.0223
									2255	69.1917	65.3467	53.2517	55.5371	54.9946
									2256	69.2054	65.3259	53.2452	55.5369	54.9768
									2257	69.1941	65.3069	53.2067	55.5568	54.9382
									2258	69.1288	65.2515	53.1926	55.5001	54.8719
									2259	69.1035	65.2338	53.1658	55.4737	54.8602
									2260	69.0435	65.1941	53.161	55.4107	54.8111
									2261	69.039	65.204	53.1198	55.4095	54.8033
									2262	69.0543	65.2175	53.1133	55.3999	54.8025
									2263	69.0291	65.2303	53.1197	55.4257	54.7982
									2264	68.9888	65.1893	53.0975	55.4148	54.7657
									2265	69.0117	65.2024	53.1075	55.4325	54.7847
									2266	68.9864	65.1691	53.059	55.4165	54.7408
									2267	68.9877	65.1681	53.0442	55.4259	54.7065
									2268	69.0104	65.161	53.0403	55.3822	54.6643
									2269	69.071	65.1976	53.0429	55.3783	54.6756
									2270	69.0948	65.1734	53.0245	55.3661	54.6377
									2271	69.0887	65.1766	52.9863	55.3503	54.6089
									2272	69.0568	65.1391	52.9864	55.3018	54.5839
									2273	69.043	65.1279	52.9728	55.2767	54.5999
									2274	69.0129	65.0633	52.9265	55.2018	54.5491
									2275	69.0542	65.1045	52.9185	55.1915	54.5499
									2276	69.0313	65.0721	52.8914	55.1853	54.5162
									2277	69.0432	65.09	52.9053	55.2012	54.5424
									2278	69.0502	65.0624	52.8775	55.1699	54.5267
									2279	69.0543	65.0586	52.868	55.1936	54.5349
									2280	69.0589	65.017	52.8522	55.1915	54.4851
									2281	69.0551	64.9827	52.8244	55.1765	54.4846
									2282	69.0539	64.9398	52.8097	55.1393	54.4905
									2283	69.0506	64.9334	52.767	55.1238	54.4935
									2284	69.0111	64.9179	52.7192	55.0844	54.449
									2285	68.999	64.8904	52.6927	55.0871	54.4276
									2286	68.9402	64.8058	52.6524	55.0498	54.4041
									2287	68.9022	64.7854	52.6325	55.0206	54.3795
									2288	68.8351	64.7566	52.5914	54.9776	54.3378
									2289	68.7656	64.6986	52.5595	54.9475	54.2929
									2290	68.7288	64.6694	52.5383	54.8936	54.26
									2291	68.7208	64.6471	52.5217	54.8841	54.2719
									2292	68.6589	64.6241	52.4701	54.8495	54.2439
									2293	68.6925	64.6318	52.4513	54.8503	54.2349
									2294	68.6744	64.5847	52.411	54.8101	54.1449
									2295	68.6551	64.5457	52.3905	54.7773	54.0961
									2296	68.6286	64.5095	52.3477	54.7591	54.0456
									2297	68.6245	64.5418	52.3443	54.7289	54.052
									2298	68.6046	64.5462	52.2978	54.6865	53.9968
									2299	68.6061	64.53	52.2789	54.6648	53.9638
									2300	68.5768	64.5335	52.2808	54.6355	53.9598
									2301	68.5316	64.5266	52.2547	54.6301	53.959
									2302	68.5364	64.5572	52.2507	54.6194	53.948
									2303	68.5787	64.5934	52.2626	54.6307	53.9178
									2304	68.5293	64.5646	52.2317	54.6273	53.886
									2305	68.5698	64.6133	52.2578	54.6348	53.9223
									2306	68.6121	64.6299	52.2593	54.6627	53.9464
									2307	68.6108	64.6562	52.2874	54.6372	53.9987
									2308	68.6503	64.6494	52.3004	54.6583	53.9576
									2309	68.6318	64.6023	52.2697	54.5776	53.932
									2310	68.6474	64.5947	52.263	54.5609	53.9207
									2311	68.6492	64.6116	52.2317	54.5663	53.9395
									2312	68.6064	64.5803	52.1865	54.5304	53.894
									2313	68.5425	64.5586	52.1405	54.5082	53.8565
									2314	68.4635	64.4974	52.1336	54.4409	53.8159
									2315	68.4313	64.5019	52.1149	54.4393	53.8214
									2316	68.3774	64.4523	52.0659	54.4263	53.8054
									2317	68.3338	64.411	52.0777	54.4209	53.7781
									2318	68.3178	64.3701	52.0501	54.3753	53.6939
									2319	68.2628	64.3133	51.9948	54.3291	53.6747
									2320	68.3235	64.3159	52.0091	54.3753	53.679
									2321	68.3221	64.3311	52.0106	54.4017	53.6973
									2322	68.3063	64.3063	52.0118	54.3753	53.637
									2323	68.361	64.2988	51.9816	54.3662	53.617
									2324	68.3388	64.266	51.968	54.3513	53.5977
									2325	68.3414	64.2584	51.9421	54.3543	53.5967
									2326	68.3221	64.2315	51.9319	54.2879	53.5482
									2327	68.2962	64.261	51.9531	54.2687	53.5377
									2328	68.2722	64.2834	51.9384	54.2118	53.5064
									2329	68.2758	64.3152	51.9342	54.2352	53.5645
									2330	68.3149	64.354	51.962	54.2724	53.5579
									2331	68.2582	64.3305	51.941	54.2616	53.5459
									2332	68.209	64.2942	51.9216	54.2398	53.4792
									2333	68.2297	64.3339	51.9127	54.2437	53.5084
									2334	68.2084	64.3451	51.9503	54.2579	53.5122
									2335	68.2205	64.3664	51.9601	54.2735	53.5293
									2336	68.2189	64.3854	51.958	54.2591	53.5415
									2337	68.1802	64.3509	51.942	54.2798	53.523
									2338	68.1381	64.258	51.8733	54.2256	53.4691
									2339	68.1095	64.2127	51.8315	54.2585	53.4556
									2340	68.0489	64.1308	51.7847	54.214	53.3847
									2341	68.0156	64.1239	51.7615	54.1517	53.3664
									2342	67.9667	64.101	51.7566	54.1385	53.3694
									2343	67.9679	64.1065	51.7436	54.1095	53.434
									2344	67.984	64.0412	51.7645	54.1379	53.4347
									2345	67.9611	63.9884	51.7613	54.0969	53.449
									2346	68.0123	63.9951	51.7507	54.1208	53.4692
									2347	68.0361	63.9791	51.7419	54.1118	53.4544
									2348	68.1183	64.0532	51.7674	54.1342	53.4927
									2349	68.1357	64.0719	51.7914	54.1537	53.4804
									2350	68.1398	64.0265	51.7153	54.065	53.4428
									2351	68.151	64.0248	51.6812	54.0831	53.4624
									2352	68.0905	63.947	51.6578	54.0238	53.4541
									2353	68.1194	63.9648	51.6643	54.0141	53.4276
									2354	68.1167	63.9256	51.6519	54.0065	53.3676
									2355	68.0458	63.9423	51.6061	53.94	53.3252
									2356	67.9874	63.9756	51.5872	53.9393	53.2788
									2357	67.917	63.9679	51.584	53.8754	53.2267
									2358	67.906	63.9349	51.561	53.8845	53.2197
									2359	67.872	63.9233	51.5237	53.8553	53.22
									2360	67.8969	63.9478	51.4965	53.8769	53.2007
									2361	67.8766	63.9254	51.5544	53.8857	53.1782
									2362	67.9667	63.975	51.6219	53.9619	53.2161
									2363	67.9813	63.989	51.6033	54.012	53.1961
									2364	67.969	63.9939	51.5757	54.0173	53.2002
									2365	67.9449	64.0223	51.5676	54.0506	53.1463
									2366	67.9776	64.0211	51.566	54.0481	53.1635
									2367	68.0019	63.9974	51.5577	54.0355	53.1679
									2368	67.9669	63.9675	51.5216	54.0333	53.1317
									2369	67.8843	63.9536	51.4556	54.0016	53.1306
									2370	67.8628	63.9528	51.4951	54.0025	53.0917
									2371	67.8519	63.9517	51.5024	53.9453	53.1177
									2372	67.856	64.0065	51.4967	53.9858	53.1771
									2373	67.7516	63.968	51.4696	53.9029	53.1291
									2374	67.7483	64.0187	51.4676	53.8965	53.1497
									2375	67.7359	64.0485	51.5073	53.8981	53.1206
									2376	67.7764	64.0117	51.4899	53.8858	53.1718
									2377	67.7191	63.9815	51.425	53.8559	53.116
									2378	67.7677	64.0164	51.4263	53.8481	53.146
									2379	67.7735	63.9846	51.4051	53.8166	53.1701
									2380	67.7956	64.0076	51.4563	53.8222	53.1314
									2381	67.782	64.0024	51.4084	53.7622	53.1281
									2382	67.7607	63.9671	51.3584	53.7581	53.0994
									2383	67.7637	63.9419	51.3258	53.745	53.0686
									2384	67.7911	63.9828	51.3385	53.7609	53.0682
									2385	67.7902	63.9696	51.3203	53.8012	53.0328
									2386	67.8066	63.9534	51.3103	53.8316	53.052
									2387	67.7575	63.9359	51.2888	53.768	52.9993
									2388	67.8046	63.9903	51.3503	53.7884	53.0493
									2389	67.7178	63.9527	51.3062	53.8811	52.9654
									2390	67.6817	63.9276	51.3188	53.8918	52.882
									2391	67.7201	63.9057	51.3268	53.8988	52.9013
									2392	67.7581	63.8715	51.3385	53.9398	52.875
									2393	67.7133	63.8688	51.3262	53.8905	52.8278
									2394	67.7368	63.8934	51.3222	53.8572	52.8041
									2395	67.7261	63.8805	51.257	53.7948	52.7631
									2396	67.6945	63.8934	51.2826	53.7604	52.7788
[truncated: 104 more rows]

## Sheet: Figure 3
3a	Wavelength	Transmittance					3b	Wavelength	Irradiance						3c		solar radiation					3e	T	ΔT		均值	标准差			3f	Angle	T					3g	Time	Transmittance			3h	Time	Transmittance
	nm	%						nm	W m\+(-2 )nm\+(-1)								mW cm-2						\+(o)C	\+(o)C							degree	\+(o)C						s	%				s	%
		EC bleached	EC colored	SLE4 bleached	SLE4 colored				AM 1.5G	EC bleached	EC colored	SLE4 bleached	SLE4 colored			SLE4 colored	14.6	3.2	0	14.6			Blank	32.31	6.31	6.76	6.535	0.3182				Air	EC	SLE4	SLE4				613.5 nm	900 nm				Original	100 cycles	500 cycles	1000 cycles
	400	77.6925	43.8177	45.4965	30.2481			400	1.1141	0.86557	0.48817	0.50688	0.33699			EC colored	24.7	11.2	0	24.7			Bleached	28.69	2.69	3	2.845	0.2192			0	26.84	27.05	27	26.57			0	61.5115	40.308			0	63.7454	63.2469	62.3023	62.2009
	401	78.0898	44.229	45.6992	30.5418			401	1.1603	0.90608	0.51319	0.53025	0.35438			SLE4 bleached	37.4	17.2	0	37.4			Colored	27.55	1.55	2.08	1.815	0.37477			15	31.02	28.82	27.52	27.21			0.5	61.5149	40.3053			0.5	63.7477	63.2486	62.2976	62.2055
	402	78.5023	44.6356	45.9685	30.8606			402	1.2061	0.94682	0.53835	0.55443	0.37221			EC bleached	47.9	30.7	0	47.9											30	32.31	30.64	28.7	28.08			1	61.5163	40.3034			1	63.7488	63.2528	62.1527	62.204
	403	78.8344	44.9706	46.3161	31.0984			403	1.1613	0.9155	0.52224	0.53787	0.36115																		60	33.46	32.17	30.05	28.58			1.5	61.5138	40.3029			1.5	63.7506	63.2593	61.8221	62.2037
	404	79.1563	45.2925	46.6365	31.359			404	1.1801	0.93412	0.5345	0.55036	0.37007																		90	34.04	33.01	30.7	28.92			2	61.517	40.3042			2	63.7482	63.0927	61.5832	61.8955
	405	79.4879	45.6557	47.0094	31.6107			405	1.1511	0.91499	0.52554	0.54113	0.36387																		120	33.83	32.54	30.01	28.21			2.5	61.5183	40.3005			2.5	63.5378	62.871	61.4105	61.323
	406	79.8637	45.9545	47.3603	31.854			406	1.1227	0.89663	0.51593	0.53171	0.35763																		150	32.89	31.16	28.93	27.68			3	61.5215	40.2998			3	63.3326	62.7068	61.2881	60.9626
	407	80.1871	46.3163	47.7104	32.1117			407	1.1026	0.88414	0.51068	0.52606	0.35406																		165	31.72	30.22	27.8	26.57			3.5	61.5222	40.3003			3.5	63.1799	62.5686	60.8167	60.7476
	408	80.5953	46.6011	48.047	32.3523			408	1.1514	0.92797	0.53657	0.55321	0.3725																		180	30.6	28.36	26.7	26.21			4	61.5251	40.3017			4	63.0548	62.4447	56.727	60.6246
	409	80.9741	46.9422	48.3996	32.5828			409	1.2299	0.9959	0.57734	0.59527	0.40074																		210	26.84	26.6	26.06	25.58			4.5	61.5239	40.3022			4.5	62.9559	61.6331	51.6349	59.0062
	410	81.2859	47.2007	48.7129	32.8155			410	1.0485	0.85228	0.4949	0.51076	0.34407																		240	25.03	25.57	25.99	25.3			5	61.5238	40.3008			5	61.4008	56.5896	46.9648	50.1822
	411	81.5991	47.5155	49.0843	33.0626			411	1.1738	0.95781	0.55774	0.57615	0.38809																									5.5	61.5205	40.3008			5.5	56.5116	51.8685	43.285	42.6548
	412	81.8898	47.782	49.4186	33.281			412	1.2478	1.02182	0.59622	0.61665	0.41528																									6	61.5183	40.3036			6	52.3241	48.0237	40.187	37.5238
	413	82.1909	48.1086	49.7781	33.4833			413	1.1971	0.98391	0.57591	0.59589	0.40083																									6.5	61.5181	40.3033			6.5	48.4382	44.5696	37.5161	33.859
	414	82.4746	48.3999	50.1181	33.6892			414	1.1842	0.97666	0.57315	0.5935	0.39895																									7	61.5185	40.3028			7	45.1648	41.5744	35.1712	31.1024
	415	82.7493	48.6883	50.4615	33.8895			415	1.2258	1.01434	0.59682	0.61856	0.41542																									7.5	61.5197	40.3011			7.5	42.3408	39.0808	33.1066	29.2743
	416	83.005	48.9375	50.7931	34.0268			416	1.2624	1.04786	0.61779	0.64121	0.42955																									8	61.5212	40.3012			8	39.9048	37.0222	31.4461	28.3428
	417	83.2929	49.1869	51.1493	34.1873			417	1.2312	1.0255	0.60559	0.62975	0.42091																									8.5	61.5213	40.3014			8.5	37.7909	35.3694	30.2875	27.9757
	418	83.5362	49.4104	51.4829	34.3088			418	1.1777	0.98381	0.58191	0.60631	0.40405																									9	61.5217	40.3031			9	35.9716	34.1106	29.5929	27.828
	419	83.8016	49.653	51.8381	34.464			419	1.2258	1.02724	0.60865	0.63543	0.42246																									9.5	61.5211	40.3034			9.5	34.5341	33.1797	29.1734	27.7613
	420	84.1085	49.8958	52.1949	34.5919			420	1.1232	0.94471	0.56043	0.58625	0.38854																									10	61.522	40.2991			10	33.5194	32.5113	28.9431	27.7231
	421	84.3647	50.1531	52.527	34.7361			421	1.2757	1.07624	0.6398	0.67009	0.44313																									10.5	61.522	40.2938			10.5	32.8654	32.0777	28.8142	27.6959
	422	84.5764	50.3595	52.8438	34.8609			422	1.2583	1.06422	0.63367	0.66493	0.43865																									11	61.5183	40.2962			11	32.4881	31.8216	28.7371	27.6731
	423	84.7771	50.5536	53.1447	34.984			423	1.2184	1.03292	0.61595	0.64751	0.42624																									11.5	61.5174	40.2968			11.5	32.2835	31.6761	28.688	27.6544
	424	84.9391	50.7214	53.4459	35.057			424	1.2117	1.02921	0.61459	0.6476	0.42479																									12	61.5178	40.3013			12	32.1687	31.5868	28.6498	27.6383
	425	85.0718	50.8637	53.7222	35.1462			425	1.2488	1.06238	0.63519	0.67088	0.43891																									12.5	61.5147	40.3025			12.5	32.101	31.5252	28.6182	27.6228
	426	85.2265	51.0428	54.0045	35.2572			426	1.2135	1.03422	0.6194	0.65534	0.42785																									13	61.5147	40.3027			13	32.0526	31.4815	28.592	27.6055
	427	85.3701	51.2081	54.316	35.3242			427	1.1724	1.00088	0.60036	0.6368	0.41414																									13.5	61.514	40.3029			13.5	32.0142	31.4464	28.5706	27.5848
	428	85.5575	51.3653	54.6021	35.4076			428	1.1839	1.01291	0.60811	0.64643	0.41919																									14	61.5128	40.3035			14	31.9788	31.4241	28.5518	27.5701
	429	85.7341	51.5025	54.8891	35.4602			429	1.0963	0.9399	0.56462	0.60175	0.38875																									14.5	61.5087	40.3052			14.5	31.9495	31.3974	28.5357	27.5565
	430	85.8975	51.6471	55.1862	35.5414			430	0.87462	0.75128	0.45172	0.48267	0.31085																									15	61.5058	40.3079			15	31.9231	31.3722	28.5234	27.5432
	431	86.0441	51.7795	55.4682	35.6206			431	0.79394	0.68314	0.4111	0.44038	0.28281																									15.5	61.5001	40.3083			15.5	31.8985	31.3534	28.5078	27.5303
	432	86.2169	51.8969	55.7157	35.6658			432	1.3207	1.13867	0.6854	0.73584	0.47104																									16	61.5006	40.3088			16	31.8748	31.333	28.4948	27.5204
	433	86.3247	51.9993	55.964	35.7068			433	1.2288	1.06076	0.63897	0.68769	0.43877																									16.5	61.4961	40.3117			16.5	31.8553	31.3159	28.4781	27.5056
	434	86.4328	52.1031	56.2051	35.7745			434	1.1352	0.98119	0.59147	0.63804	0.40611																									17	61.4931	40.3141			17	31.8364	31.2991	28.4655	27.4949
	435	86.5957	52.197	56.4626	35.793			435	1.2452	1.07829	0.64996	0.70307	0.44569																									17.5	61.4929	40.3139			17.5	31.825	31.2815	28.4507	27.4837
	436	86.743	52.3008	56.7289	35.8416			436	1.3659	1.18482	0.71438	0.77486	0.48956																									18	61.4915	40.315			18	31.8134	31.2652	28.4432	27.4719
	437	86.8085	52.3686	56.969	35.8759			437	1.3943	1.21037	0.73018	0.79432	0.50022																									18.5	61.4926	40.3127			18.5	31.7995	31.2545	28.4317	27.4571
	438	86.9421	52.4652	57.2465	35.9053			438	1.2238	1.064	0.64207	0.70058	0.43941																									19	61.4933	40.3137			19	31.79	31.2417	28.4224	27.4434
	439	87.0601	52.5428	57.5115	35.9622			439	1.1775	1.02513	0.61869	0.6772	0.42345																									19.5	61.4971	40.3128			19.5	31.7854	31.2259	28.4139	27.4334
	440	87.1877	52.6111	57.7448	35.9648			440	1.3499	1.17695	0.7102	0.7795	0.48549																									20	61.4984	40.3131			20	31.7772	31.2117	28.4086	27.4244
	441	87.276	52.6534	57.9727	35.9726			441	1.3313	1.16191	0.70097	0.77179	0.4789																									20.5	61.5006	40.3162			20.5	31.7668	31.199	28.402	27.4137
	442	87.4137	52.7485	58.2366	36.0198			442	1.425	1.24565	0.75167	0.82987	0.51328																									21	61.502	40.3172			21	31.7585	31.1869	28.3957	27.4038
	443	87.5216	52.8092	58.4444	36.0305			443	1.4453	1.26495	0.76325	0.8447	0.52075																									21.5	61.5063	40.3186			21.5	31.7476	31.1742	28.3916	27.3959
	444	87.6224	52.8668	58.6697	36.0538			444	1.4084	1.23407	0.74458	0.8263	0.50778																									22	61.5076	40.317			22	31.7358	31.161	28.3822	27.3854
	445	87.6671	52.885	58.8984	36.0355			445	1.4619	1.28161	0.77313	0.86104	0.5268																									22.5	61.5095	40.3201			22.5	31.7291	31.1505	28.3744	27.3737
	446	87.7779	52.9173	59.0985	36.0375			446	1.3108	1.15059	0.69364	0.77466	0.47238																									23	61.5057	40.3164			23	31.7198	31.1381	28.3677	27.3617
	447	87.8925	52.9586	59.3051	36.0401			447	1.4903	1.30986	0.78924	0.88382	0.5371																									23.5	61.5027	40.3117			23.5	31.71	31.1275	28.3634	27.3518
	448	87.9587	53.0065	59.5595	36.0607			448	1.5081	1.3265	0.79939	0.89822	0.54383																									24	61.5001	40.3141			24	31.7031	31.1153	28.359	27.3452
	449	88.0383	53.0556	59.7716	36.0577			449	1.5045	1.32454	0.79822	0.89926	0.54249																									24.5	61.4981	40.3145			24.5	31.7006	31.1046	28.3513	27.3372
	450	88.1215	53.0866	60.0015	36.0618			450	1.5595	1.37426	0.82789	0.93572	0.56238																									25	61.4972	40.3197			25	31.6929	31.0993	28.3472	27.3281
	451	88.1536	53.1308	60.2052	36.0477			451	1.6173	1.42571	0.85928	0.9737	0.583																									25.5	61.4962	40.3216			25.5	31.6847	31.0915	28.3419	27.3191
	452	88.2	53.1482	60.3934	36.0359			452	1.5482	1.36551	0.82284	0.93501	0.55791																									26	61.4985	40.2618			26	31.6734	31.0812	28.3368	27.3112
	453	88.2338	53.1507	60.5482	35.9978			453	1.4297	1.26148	0.7599	0.86566	0.51466																									26.5	61.4972	40.0353			26.5	31.6668	31.075	28.3333	27.3031
	454	88.3436	53.15	60.7216	35.9929			454	1.5335	1.35475	0.81506	0.93117	0.55195																									27	61.4984	39.8266			27	31.6576	31.0677	28.3269	27.2958
	455	88.4133	53.1877	60.9031	35.9855			455	1.5224	1.346	0.80973	0.92719	0.54784																									27.5	61.4942	39.6416			27.5	31.6525	31.059	28.3233	27.286
	456	88.502	53.1911	61.0907	35.9577			456	1.5724	1.3916	0.83638	0.96059	0.5654																									28	61.4952	39.4767			28	31.6433	31.0545	28.3195	27.2768
	457	88.5724	53.1896	61.2927	35.9553			457	1.5854	1.40423	0.84327	0.97173	0.57004																									28.5	61.343	39.098			28.5	31.6323	31.0457	28.3146	27.2703
	458	88.6903	53.2242	61.5059	35.9469			458	1.5514	1.37594	0.82572	0.9542	0.55768																									29	60.9887	34.9611			29	31.6225	31.0399	28.3086	27.2657
	459	88.6966	53.2142	61.7016	35.9297			459	1.5391	1.36513	0.81902	0.94965	0.55299																									29.5	60.8308	30.0046			29.5	31.6133	31.0335	28.3011	27.2588
	460	88.7594	53.205	61.8708	35.8897			460	1.5291	1.35722	0.81356	0.94607	0.54879																									30	60.7499	26.323			30	31.603	31.0287	28.2937	27.2514
	461	88.8052	53.198	62.0508	35.8653			461	1.5827	1.40552	0.84197	0.98208	0.56764																									30.5	60.701	23.4442			30.5	31.5931	31.0219	28.2915	27.2427
	462	88.8528	53.1905	62.2061	35.8496			462	1.5975	1.41942	0.84972	0.99374	0.5727																									31	60.2743	21.1174			31	31.5829	31.0179	28.2855	27.237
	463	88.88	53.1801	62.3728	35.8188			463	1.6031	1.42484	0.85253	0.9999	0.57421																									31.5	54.8175	19.297			31.5	31.5703	31.0119	28.2811	27.2283
	464	88.9542	53.1694	62.5181	35.7938			464	1.5544	1.3827	0.82646	0.97178	0.55638																									32	48.5922	17.8245			32	31.562	31.0049	28.2765	27.2213
	465	88.9911	53.1338	62.6389	35.7526			465	1.535	1.36601	0.8156	0.96151	0.5488																									32.5	44.1743	16.6771			32.5	31.5529	31.0009	28.2701	27.2147
	466	89.0315	53.1353	62.7709	35.7581			466	1.5673	1.39539	0.83279	0.98381	0.56044																									33	40.8323	15.8666			33	31.543	30.9974	28.2648	27.2111
	467	89.0633	53.0935	62.8784	35.7366			467	1.4973	1.33355	0.79497	0.94148	0.53508																									33.5	38.2092	15.3284			33.5	31.5351	30.9911	28.4502	27.2062
	468	89.1056	53.058	62.9916	35.7368			468	1.5619	1.39174	0.82871	0.98387	0.55817																									34	36.359	14.9873			34	31.525	30.982	30.2231	27.1987
	469	89.1262	53.0501	63.1238	35.7428			469	1.5682	1.39768	0.83193	0.98991	0.56052																									34.5	35.2794	14.7613			34.5	31.5129	31.2532	32.3777	27.7502
	470	89.1785	53.0525	63.2503	35.7452			470	1.5077	1.34454	0.79987	0.95362	0.53893																									35	34.7341	14.6072			35	32.0244	33.1218	35.0407	30.7087
	471	89.2101	53.0316	63.3895	35.7533			471	1.5331	1.36768	0.81303	0.97182	0.54813																									35.5	34.4873	14.4999			35.5	33.9618	35.4853	38.4855	34.7528
	472	89.2574	53.0372	63.5197	35.741			472	1.6126	1.43936	0.85528	1.02432	0.57636																									36	34.3688	14.4227			36	36.1233	38.5335	43.0063	40.5262
	473	89.3229	52.9999	63.6813	35.6992			473	1.5499	1.38442	0.82145	0.987	0.5533																									36.5	34.2995	14.3668			36.5	38.7394	42.532	47.8883	47.6053
	474	89.351	52.9754	63.7993	35.6638			474	1.5671	1.40022	0.83018	0.9998	0.55889																									37	34.2493	14.3302			37	42.1477	47.0315	51.4972	53.342
	475	89.3756	52.9808	63.9371	35.619			475	1.6185	1.44654	0.85749	1.03482	0.57649																									37.5	34.2052	14.3054			37.5	46.5168	50.9479	54.6734	58.7532
	476	89.3896	52.9206	64.0401	35.532			476	1.5631	1.39725	0.8272	1.00101	0.5554																									38	34.1685	14.286			38	50.7597	54.4131	58.1325	60.5747
	477	89.4184	52.8971	64.1856	35.4737			477	1.5724	1.40601	0.83175	1.00925	0.55779																									38.5	34.1352	14.2712			38.5	54.0398	57.6295	60.5454	61.0172
	478	89.4166	52.8442	64.2716	35.4003			478	1.623	1.45123	0.85766	1.04313	0.57455																									39	34.1035	14.2581			39	57.2977	60.0568	61.4708	61.2308
	479	89.4703	52.7833	64.3733	35.337			479	1.5916	1.42401	0.8401	1.02457	0.56242																									39.5	34.0737	14.249			39.5	60.1695	61.409	61.807	61.3574
	480	89.5155	52.7645	64.4901	35.2948			480	1.6181	1.44845	0.85378	1.04351	0.5711																									40	34.0457	14.2392			40	61.7186	62.0248	61.9646	61.4433
	481	89.5952	52.7204	64.6135	35.2357			481	1.6177	1.44938	0.85286	1.04525	0.57001																									40.5	34.0189	14.231			40.5	62.4382	62.3228	62.057	61.5071
	482	89.6661	52.6839	64.7457	35.1776			482	1.6236	1.45582	0.85538	1.05121	0.57114																									41	33.9951	14.2227			41	62.7839	62.489	62.1204	61.5543
	483	89.7347	52.669	64.8684	35.1272			483	1.6038	1.43917	0.84471	1.04036	0.56337																									41.5	33.9746	14.2154			41.5	62.9684	62.5857	62.1691	61.5947
	484	89.7796	52.6277	64.9561	35.0308			484	1.5734	1.41259	0.82804	1.02202	0.55117																									42	33.9544	14.2061			42	63.0836	62.6508	62.2066	61.6293
	485	89.8103	52.596	65.0296	34.9416			485	1.5683	1.40849	0.82486	1.01986	0.54799																									42.5	33.9369	14.1995			42.5	63.1652	62.7066	62.2385	61.6551
	486	89.8157	52.5312	65.0946	34.8274			486	1.2716	1.1421	0.66799	0.82774	0.44286																									43	33.9181	14.191			43	63.221	62.7417	62.2715	61.6789
	487	89.8329	52.5103	65.1277	34.7379			487	1.4241	1.27931	0.7478	0.92748	0.4947																									43.5	33.9008	14.1858			43.5	63.2667	62.768	62.2966	61.6937
	488	89.8394	52.4187	65.1556	34.6051			488	1.5413	1.38469	0.80793	1.00424	0.53337																									44	33.8848	14.1814			44	63.2977	62.8011	62.314	61.7072
	489	89.8465	52.3257	65.2169	34.46			489	1.4519	1.30448	0.75972	0.94688	0.50032																									44.5	33.8711	14.1781			44.5	63.3198	62.8131	62.3322	61.7187
	490	89.8912	52.293	65.2879	34.3202			490	1.6224	1.45839	0.8484	1.05923	0.55681																									45	33.855	14.1701			45	63.3449	62.8212	62.3523	61.7249
	491	89.9296	52.2787	65.3272	34.2178			491	1.5595	1.40245	0.81529	1.01878	0.53363																									45.5	33.8377	14.1652			45.5	63.3623	62.8344	62.3672	61.7401
	492	89.9317	52.184	65.3377	34.0709			492	1.4869	1.3372	0.77592	0.97151	0.5066																									46	33.8218	14.1611			46	63.3819	62.8512	62.3815	61.7477
	493	89.9752	52.1376	65.3434	33.9325			493	1.5903	1.43088	0.82914	1.03916	0.53963																									46.5	33.804	14.1551			46.5	63.3935	62.8594	62.396	61.751
	494	90.0182	52.0461	65.3812	33.7685			494	1.5525	1.39753	0.80802	1.01504	0.52426																									47	33.786	14.1505			47	63.4032	62.867	62.407	61.7561
	495	90.0135	51.9662	65.3571	33.6208			495	1.6485	1.48387	0.85666	1.07741	0.55424																									47.5	33.768	14.1453			47.5	63.4103	62.8691	62.4161	61.7609
	496	90.0502	51.9094	65.3744	33.4754			496	1.5676	1.41163	0.81373	1.02481	0.52476																									48	33.7486	14.1395			48	63.4201	62.8728	62.4277	61.7619
	497	90.1135	51.8815	65.423	33.3406			497	1.5944	1.43677	0.8272	1.0431	0.53158																									48.5	33.7283	14.1352			48.5	63.4274	62.8741	62.4346	61.762
	498	90.143	51.7878	65.4428	33.1773			498	1.5509	1.39803	0.80318	1.01495	0.51455																									49	33.708	14.1338			49	63.4346	62.8819	62.4437	61.7618
	499	90.1703	51.7812	65.4378	33.0225			499	1.5507	1.39827	0.80297	1.01474	0.51208																									49.5	33.684	14.1321			49.5	63.4378	62.8847	62.4483	61.7569
	500	90.22	51.7122	65.4565	32.8929			500	1.5451	1.39399	0.799	1.01137	0.50823																									50	33.665	14.127			50	63.446	62.8812	62.4556	61.7566
	501	90.2901	51.6602	65.4825	32.7314			501	1.4978	1.35237	0.77377	0.9808	0.49025																									50.5	33.6407	14.1232			50.5	63.4475	62.8853	62.4661	61.7572
	502	90.315	51.5894	65.4796	32.5747			502	1.4966	1.35165	0.77209	0.97997	0.48751																									51	33.615	14.1192			51	63.4468	62.8868	62.4721	61.7584
	503	90.343	51.5153	65.4965	32.4198			503	1.5653	1.41414	0.80637	1.02522	0.50747																									51.5	33.5862	14.1162			51.5	63.4521	62.8906	62.4749	61.7628
	504	90.3746	51.4451	65.4914	32.2786			504	1.4587	1.31829	0.75043	0.95532	0.47085																									52	33.5612	14.1141			52	63.4609	62.8946	62.4735	61.7651
	505	90.4528	51.3986	65.5282	32.123			505	1.5635	1.41423	0.80362	1.02453	0.50224																									52.5	33.5339	14.1127			52.5	63.4655	62.9004	62.4778	61.7683
	506	90.4938	51.3166	65.5509	31.9837			506	1.6264	1.47179	0.83461	1.06612	0.52018																									53	33.5065	14.1083			53	63.4764	62.9044	62.4764	61.7726
	507	90.5122	51.2532	65.5563	31.8329			507	1.556	1.40837	0.7975	1.02006	0.49532																									53.5	33.4777	14.1025			53.5	63.4839	62.9104	62.4811	61.7757
	508	90.5607	51.1922	65.5697	31.6859			508	1.5165	1.37335	0.77633	0.99436	0.48052																									54	33.4482	14.0984			54	63.4899	62.9088	62.4877	61.7778
	509	90.6055	51.1098	65.5898	31.5309			509	1.5893	1.43999	0.81229	1.04242	0.50112																									54.5	33.4179	14.0965			54.5	63.4979	62.9138	62.4862	61.7786
	510	90.5804	51.024	65.5861	31.3885			510	1.5481	1.40228	0.7899	1.01534	0.48593																									55	33.3864	14.0898			55	63.5069	62.9164	62.4868	61.7896
	511	90.5818	50.9234	65.572	31.2444			511	1.5769	1.42838	0.80301	1.034	0.49269																									55.5	33.3545	14.0867			55.5	63.5182	62.9192	62.4909	61.7914
	512	90.6569	50.8435	65.6209	31.0998			512	1.6186	1.46737	0.82295	1.06214	0.50338																									56	33.3242	14.0827			56	63.529	62.9199	62.4886	61.7838
	513	90.7066	50.7862	65.654	30.9942			513	1.5206	1.37929	0.77225	0.99834	0.4713																									56.5	33.2865	14.0764			56.5	63.5321	62.9214	62.485	61.7847
	514	90.7226	50.74	65.7078	30.877			514	1.4885	1.35041	0.75527	0.97806	0.4596																									57	33.2437	14.073			57	63.5363	62.9293	62.4892	61.7793
	515	90.7482	50.636	65.7596	30.7554			515	1.5314	1.38972	0.77544	1.00704	0.47099																									57.5	33.229	14.0668			57.5	63.5366	62.9335	62.4912	61.7776
	516	90.7729	50.5847	65.8035	30.6619			516	1.5455	1.4029	0.78179	1.01699	0.47388																									58	33.2061	14.0634			58	63.5404	62.939	62.4988	61.7794
	517	90.7464	50.4865	65.8751	30.5415			517	1.2594	1.14286	0.63583	0.82963	0.38464																									58.5	33.1736	14.1185			58.5	63.544	62.9482	62.503	61.7789
	518	90.765	50.4116	65.9305	30.4416			518	1.4403	1.30729	0.72608	0.9496	0.43845																									59	33.1469	15.5186			59	63.546	62.9504	62.501	61.7805
	519	90.7991	50.3289	65.988	30.3465			519	1.3957	1.26728	0.70244	0.92099	0.42355																									59.5	33.1125	17.5612			59.5	63.5445	62.9594	62.5027	61.7816
	520	90.8468	50.2622	66.0452	30.2444			520	1.5236	1.38414	0.7658	1.00626	0.4608																									60	33.0713	20.0676			60	63.5473	62.9688	62.501	61.7869
	521	90.88	50.2038	66.1323	30.1613			521	1.5346	1.39465	0.77043	1.01487	0.46286																									60.5	33.0297	23.3106			60.5	63.5571	62.9758	62.5007	61.7847
	522	90.9299	50.0766	66.1742	30.0721			522	1.569	1.42669	0.7857	1.03827	0.47183																									61	33.1995	27.105			61	63.5556	62.984	62.4978	61.7829
	523	90.9683	50.0259	66.2599	29.9894			523	1.4789	1.34533	0.73983	0.97992	0.44351																									61.5	35.0566	30.0494			61.5	63.5585	62.9871	62.4977	61.7818
	524	90.9575	49.9245	66.3223	29.9			524	1.5905	1.44668	0.79405	1.05486	0.47556																									62	38.0085	32.5873			62	63.5583	62.9952	62.5001	61.7823
	525	90.9781	49.8706	66.4158	29.8514			525	1.5781	1.43573	0.78701	1.04811	0.47109																									62.5	42.3755	35.0949			62.5	63.5606	62.997	62.502	61.7822
	526	90.9808	49.7869	66.4915	29.7544			526	1.5341	1.39574	0.76378	1.02005	0.45646																									63	47.4213	36.7822			63	63.5592	63.0077	62.5047	61.7779
	527	91.0127	49.7258	66.6043	29.675			527	1.3417	1.22112	0.66717	0.89363	0.39815																									63.5	52.1913	37.7783			63.5	63.5577	63.0147	62.1672	61.7774
	528	91.0427	49.6173	66.707	29.5928			528	1.5357	1.39814	0.76197	1.02442	0.45446																									64	56.2451	38.4322			64	63.5619	63.0193	58.0429	61.7813
	529	91.1196	49.5451	66.8167	29.5266			529	1.6071	1.46438	0.79624	1.07381	0.47452																									64.5	58.0188	38.8162			64.5	63.5617	62.4005	52.405	60.3946
	530	91.1592	49.458	66.9413	29.4698			530	1.5446	1.40804	0.76393	1.03397	0.45519																									65	58.5857	39.059			65	62.4881	57.4198	47.2876	51.461
	531	91.1635	49.3782	67.04	29.3595			531	1.6292	1.48524	0.80447	1.09222	0.47833																									65.5	58.8261	39.2126			65.5	57.561	51.9109	43.1055	42.9836
	532	91.1947	49.279	67.1237	29.2825			532	1.5998	1.45893	0.78837	1.07384	0.46846																									66	58.9755	39.322			66	52.5753	47.4813	39.6573	37.2571
	533	91.2009	49.197	67.2102	29.2334			533	1.4286	1.3029	0.70283	0.96017	0.41763																									66.5	59.0772	39.4033			66.5	48.2056	43.6637	36.788	33.3924
	534	91.2247	49.112	67.3193	29.1655			534	1.5302	1.39592	0.75151	1.03012	0.44629																									67	59.1603	39.4677			67	44.6796	40.5192	34.3187	30.6948
	535	91.2414	49.0082	67.3763	29.0938			535	1.5535	1.41744	0.76134	1.04669	0.45197																									67.5	59.226	39.5188			67.5	41.7749	38.0808	32.2411	28.9807
	536	91.2853	48.9406	67.5045	29.0277			536	1.6199	1.47873	0.79279	1.09351	0.47022																									68	59.284	39.559			68	39.2974	36.0028	30.6987	28.0713
	537	91.3201	48.878	67.5699	28.9704			537	1.4989	1.3688	0.73263	1.01281	0.43424																									68.5	59.3292	39.5981			68.5	37.1609	34.4113	29.709	27.6839
	538	91.342	48.7496	67.6916	28.9089			538	1.5738	1.43754	0.76722	1.06533	0.45497																									69	59.3765	39.6248			69	35.4511	33.2519	29.1453	27.5225
	539	91.3589	48.6909	67.7776	28.8489			539	1.5352	1.40254	0.7475	1.04052	0.44289																									69.5	59.4133	39.6525			69.5	34.0729	32.4292	28.8557	27.4528
	540	91.3974	48.6176	67.8733	28.8015			540	1.4825	1.35497	0.72076	1.00622	0.42698																									70	59.447	39.6682			70	33.1187	31.8952	28.7132	27.4176
	541	91.4384	48.5303	67.9225	28.7349			541	1.4251	1.30309	0.69161	0.96796	0.4095																									70.5	59.4767	39.6864			70.5	32.5211	31.5784	28.6357	27.3942
	542	91.4702	48.4502	68.0726	28.6866			542	1.5511	1.41879	0.75151	1.05587	0.44496																									71	59.5045	39.7047			71	32.1905	31.4004	28.5908	27.3765
	543	91.4708	48.3854	68.1501	28.6314			543	1.5256	1.39548	0.73817	1.0397	0.4368																									71.5	59.5231	39.7218			71.5	32.0075	31.2994	28.5627	27.3583
	544	91.4766	48.278	68.2331	28.5677			544	1.5792	1.4446	0.76241	1.07754	0.45114																									72	59.5412	39.7354			72	31.9048	31.2377	28.543	27.3423
	545	91.4869	48.1935	68.3366	28.4925			545	1.5435	1.4121	0.74387	1.05478	0.43978																									72.5	59.5534	39.7476			72.5	31.8458	31.1969	28.5312	27.3308
	546	91.512	48.1249	68.4517	28.4625			546	1.5291	1.39931	0.73588	1.0467	0.43522																									73	59.5653	39.7609			73	31.8052	31.1698	28.5204	27.3159
	547	91.5227	48.0266	68.5065	28.4157			547	1.549	1.41769	0.74393	1.06117	0.44016																									73.5	59.5744	39.7673			73.5	31.7769	31.145	28.5113	27.3039
	548	91.5708	47.9662	68.5867	28.3505			548	1.5049	1.37805	0.72184	1.03216	0.42665																									74	59.5857	39.7742			74	31.7556	31.1206	28.4991	27.2926
	549	91.629	47.8786	68.7208	28.3053			549	1.552	1.42208	0.74308	1.06655	0.4393																									74.5	59.5856	39.7805			74.5	31.7365	31.1007	28.487	27.2838
	550	91.6452	47.8149	68.812	28.2491			550	1.5399	1.41124	0.7363	1.05964	0.43501																									75	59.5864	39.7842			75	31.7183	31.084	28.4761	27.272
	551	91.665	47.7571	68.9155	28.2182			551	1.5382	1.40999	0.7346	1.06006	0.43405																									75.5	59.5836	39.7874			75.5	31.7042	31.0686	28.4697	27.2603
	552	91.6703	47.6739	69.0078	28.1608			552	1.5697	1.43895	0.74834	1.08322	0.44204																									76	59.583	39.7926			76	31.69	31.0516	28.4636	27.2514
	553	91.6586	47.5859	69.1062	28.1034			553	1.525	1.39779	0.72569	1.05387	0.42858																									76.5	59.5768	39.7997			76.5	31.6768	31.0367	28.4573	27.2433
	554	91.6624	47.5087	69.1731	28.0719			554	1.5549	1.42526	0.73871	1.07557	0.43649																									77	59.5684	39.8044			77	31.6658	31.0235	28.451	27.2371
	555	91.696	47.4508	69.2632	28.0435			555	1.5634	1.43358	0.74185	1.08286	0.43843																									77.5	59.5581	39.8085			77.5	31.655	31.0102	28.446	27.2268
	556	91.6941	47.3288	69.3376	27.9575			556	1.5366	1.40897	0.72725	1.06544	0.42959																									78	59.5507	39.8105			78	31.6412	30.9985	28.4404	27.2163
	557	91.7295	47.2588	69.4515	27.9418			557	1.4988	1.37484	0.70831	1.04094	0.41879																									78.5	59.5498	39.8199			78.5	31.6289	30.9859	28.4343	27.2078
	558	91.7505	47.2065	69.5522	27.8975			558	1.531	1.4047	0.72273	1.06484	0.42711																									79	59.5477	39.8236			79	31.6203	30.976	28.4252	27.1993
	559	91.7814	47.136	69.6536	27.8601			559	1.4483	1.32927	0.68267	1.00879	0.4035																									79.5	59.544	39.8221			79.5	31.6085	30.9664	28.4184	27.1925
	560	91.7739	47.0673	69.7678	27.8049			560	1.474	1.35275	0.69377	1.02838	0.40984																									80	59.5409	39.826			80	31.5995	30.9569	28.4146	27.1795
	561	91.7901	47	69.8724	27.7715			561	1.5595	1.43147	0.73297	1.08966	0.4331																									80.5	59.5384	39.8269			80.5	31.5935	30.9467	28.4051	27.1703
	562	91.7575	46.9296	69.9488	27.6905			562	1.4847	1.36232	0.69676	1.03853	0.41112																									81	59.5362	39.8326			81	31.5858	30.9376	28.4011	27.161
	563	91.7597	46.8672	70.0205	27.6325			563	1.5408	1.41383	0.72213	1.07888	0.42576																									81.5	59.5438	39.837			81.5	31.5765	30.9293	28.393	27.1542
	564	91.7524	46.8301	70.1327	27.5748			564	1.5106	1.38601	0.70742	1.05942	0.41654																									82	59.5376	39.8389			82	31.5701	30.9245	28.3919	27.1458
	565	91.7846	46.7603	70.2242	27.5018			565	1.5201	1.39522	0.7108	1.06748	0.41806																									82.5	59.5327	39.8458			82.5	31.5627	30.9143	28.3864	27.1385
	566	91.7894	46.7142	70.3204	27.4342			566	1.4374	1.31938	0.67147	1.01079	0.39434																									83	59.5331	39.8518			83	31.5561	30.9101	28.3771	27.128
	567	91.8781	46.6481	70.449	27.3644			567	1.532	1.40757	0.71465	1.07928	0.41922																									83.5	59.5355	39.8547			83.5	31.5509	30.9054	28.3703	27.1192
	568	91.9011	46.6333	70.5764	27.3284			568	1.518	1.39506	0.70789	1.07135	0.41485																									84	59.5394	39.857			84	31.5452	30.9003	28.3673	27.1069
	569	91.9098	46.5814	70.6542	27.2708			569	1.4807	1.36091	0.68973	1.04618	0.4038																									84.5	59.5453	39.8543			84.5	31.5406	30.8938	28.3613	27.0997
	570	91.8874	46.5226	70.731	27.2141			570	1.4816	1.3614	0.68928	1.04795	0.4032																									85	59.5589	39.8559			85	31.5307	30.8888	28.3555	27.0912
	571	91.9166	46.4652	70.8321	27.1918			571	1.4331	1.31726	0.66589	1.01509	0.38969																									85.5	59.5671	39.8596			85.5	31.5233	30.8798	28.3499	27.0851
	572	91.8412	46.3893	70.8999	27.1593			572	1.5134	1.38992	0.70206	1.073	0.41103																									86	59.5723	39.8648			86	31.5153	30.8694	28.3419	27.077
	573	91.8579	46.3289	70.9799	27.1061			573	1.5198	1.39606	0.70411	1.07875	0.41196																									86.5	59.5763	39.8683			86.5	31.5114	30.8555	28.335	27.068
	574	91.8844	46.2806	71.1194	27.0862			574	1.5119	1.3892	0.69972	1.07525	0.40952																									87	59.5809	39.8697			87	31.5066	30.8458	28.3292	27.0567
	575	91.9208	46.2747	71.2248	27.0818			575	1.4777	1.35831	0.6838	1.05249	0.40019																									87.5	59.5892	39.874			87.5	31.5005	30.8383	28.3198	27.0479
	576	91.9516	46.197	71.3211	27.0651			576	1.4654	1.34746	0.67697	1.04514	0.39661																									88	59.5921	39.8706			88	31.4931	30.833	28.3128	27.0383
	577	91.9801	46.1221	71.4273	27.048			577	1.5023	1.38182	0.69289	1.07305	0.40634																									88.5	59.5999	39.5871			88.5	31.4897	30.8248	28.3082	27.0297
	578	91.9919	46.1005	71.5289	27.0526			578	1.456	1.3394	0.67122	1.04146	0.39389																									89	59.6045	35.881			89	31.4856	30.8202	28.3007	27.0216
	579	92.011	46.0016	71.5985	27.0419			579	1.477	1.359	0.67944	1.05751	0.39941																									89.5	59.6072	30.76			89.5	31.4761	30.8112	28.2926	27.0137
	580	92.0169	45.9259	71.6913	27.0669			580	1.502	1.38209	0.68981	1.0768	0.40655																									90	59.6126	26.8351			90	31.4719	30.8042	28.2864	27.0098
	581	92.0118	45.9047	71.7909	27.0617			581	1.5089	1.38837	0.69266	1.08325	0.40833																									90.5	59.6135	23.8516			90.5	31.4677	30.7944	28.2759	27.0031
	582	92.0217	45.8326	71.8942	27.0905			582	1.532	1.40977	0.70216	1.10142	0.41503																									91	59.3637	21.4187			91	31.4607	30.7876	28.2675	26.9943
	583	92.0077	45.7607	71.9792	27.0952			583	1.5479	1.42419	0.70833	1.11417	0.41941																									91.5	54.7283	19.5074			91.5	31.4566	30.7811	28.26	26.987
	584	91.9769	45.7123	72.0584	27.0839			584	1.5448	1.42086	0.70616	1.11316	0.41839																									92	47.7481	17.9772			92	31.4524	30.7728	28.2511	26.9783
	585	91.9889	45.6319	72.1646	27.0387			585	1.5324	1.40964	0.69926	1.10585	0.41434																									92.5	42.4827	16.7722			92.5	31.4454	30.7685	28.2457	26.9709
	586	91.9709	45.6059	72.2466	27.0232			586	1.4953	1.37524	0.68194	1.0803	0.40408																									93	38.9162	15.8867			93	31.4422	30.7613	28.2404	26.9645
	587	91.9978	45.4817	72.3438	26.9458			587	1.5281	1.40582	0.69501	1.10549	0.41176																									93.5	36.5021	15.2975			93.5	31.4357	30.7571	28.4358	26.9585
	588	92.0475	45.4416	72.4683	26.8879			588	1.4934	1.37464	0.67863	1.08224	0.40154																									94	34.8125	14.8819			94	31.4317	30.7527	30.1909	26.9515
	589	92.0602	45.4039	72.5971	26.8327			589	1.2894	1.18702	0.58544	0.93607	0.34598																									94.5	33.6896	14.6052			94.5	31.4263	31.0315	32.4384	27.4923
	590	92.0644	45.3537	72.7129	26.7891			590	1.3709	1.26211	0.62175	0.99682	0.36725																									95	32.9921	14.4296			95	31.9669	32.8755	35.119	30.3173
	591	92.068	45.3162	72.8351	26.7207			591	1.4662	1.3499	0.66443	1.06791	0.39178																									95.5	32.6229	14.3029			95.5	33.89	35.1951	38.5843	34.2321
	592	92.0418	45.2558	72.9306	26.6808			592	1.4354	1.32117	0.6496	1.04685	0.38298																									96	32.4442	14.213			96	36.034	38.1861	43.1405	39.8115
	593	91.998	45.2143	72.9837	26.6165			593	1.4561	1.33958	0.65837	1.06272	0.38756																									96.5	32.3574	14.1475			96.5	38.625	42.0843	47.9872	46.7003
	594	91.9898	45.1477	73.0417	26.5557			594	1.4491	1.33302	0.65423	1.05845	0.38482																									97	32.2972	14.1048			97	41.9864	46.5153	51.4526	52.5381
	595	91.9679	45.0831	73.1125	26.4995			595	1.4308	1.31588	0.64505	1.04609	0.37915																									97.5	32.2767	14.0715			97.5	46.2819	50.4456	54.8025	57.9415
	596	91.9466	45.0377	73.1463	26.4462			596	1.4745	1.35575	0.66408	1.07854	0.38995																									98	32.2561	14.0464			98	50.5768	53.8939	58.3295	59.8728
	597	91.9854	44.9592	73.2314	26.3906			597	1.4788	1.36028	0.66486	1.08295	0.39026																									98.5	32.2415	14.0293			98.5	53.9064	57.1348	60.5764	60.4255
	598	92.011	44.9441	73.3483	26.3621			598	1.4607	1.34401	0.6565	1.0714	0.38507																									99	32.2304	14.0141			99	57.1578	59.6523	61.4706	60.6793
	599	92.0298	44.9174	73.4528	26.3289			599	1.4606	1.34419	0.65606	1.07285	0.38456																									99.5	32.2111	14.0019			99.5	60.0651	61.075	61.8389	60.8181
	600	92.0584	44.8778	73.5305	26.3046			600	1.4753	1.35814	0.66208	1.08479	0.38807																									100	32.1929	13.9912			100	61.6528	61.7673	62.0166	60.9181
	601	92.0321	44.8318	73.6202	26.2522			601	1.4579	1.34174	0.6536	1.07331	0.38273																									100.5	32.1743	13.9815			100.5	62.4219	62.1306	62.1215	60.989
	602	92.0372	44.7816	73.686	26.219			602	1.436	1.32165	0.64306	1.05813	0.3765																									101	32.1554	13.9756			101	62.8311	62.3413	62.184	61.0424
	603	92.0109	44.7156	73.7481	26.1822			603	1.4664	1.34925	0.65571	1.08144	0.38394																									101.5	32.1347	13.9666			101.5	63.0566	62.4684	62.2324	61.0913
	604	92.0079	44.6534	73.7815	26.1265			604	1.4921	1.37285	0.66627	1.10089	0.38983																									102	32.1143	13.9591			102	63.1938	62.5576	62.2709	61.1314
	605	92.0289	44.6226	73.8356	26.0923			605	1.4895	1.37077	0.66465	1.09978	0.38864																									102.5	32.0938	13.9518			102.5	63.2889	62.6218	62.2988	61.1529
	606	92.0696	44.5827	73.8753	26.0736			606	1.4822	1.36466	0.66081	1.09498	0.38646																									103	32.0768	13.9441			103	63.3558	62.673	62.3191	61.1685
	607	92.0369	44.565	73.9119	26.0391			607	1.4911	1.37236	0.66451	1.1021	0.38827																									103.5	32.0595	13.9384			103.5	63.4035	62.7165	62.3434	61.1865
	608	92.0585	44.5182	73.9398	26.0116			608	1.4862	1.36817	0.66163	1.09889	0.38658																									104	32.0369	13.9332			104	63.4372	62.7471	62.3666	61.2012
	609	92.043	44.4613	74.0051	25.9838			609	1.4749	1.35754	0.65576	1.0915	0.38324																									104.5	32.0154	13.9271			104.5	63.4634	62.7689	62.3827	61.2045
	610	92.0054	44.4186	74.0457	25.9424			610	1.4686	1.35119	0.65233	1.08743	0.38099																									105	31.989	13.9198			105	63.4906	62.7899	62.3966	61.2073
	611	92.0344	44.3786	74.1588	25.9069			611	1.4611	1.34472	0.64842	1.08353	0.37853																									105.5	31.958	13.9152			105.5	63.5036	62.8157	62.4083	61.2157
	612	92.0354	44.3479	74.2317	25.8823			612	1.4831	1.36498	0.65772	1.10093	0.38386																									106	31.941	13.9076			106	63.5249	62.8326	62.4164	61.2256
	613	92.0517	44.3358	74.3109	25.8479			613	1.4621	1.34589	0.64823	1.0865	0.37792																									106.5	31.9175	13.902			106.5	63.5396	62.8449	62.418	61.2358
	614	92.032	44.2998	74.3455	25.8199			614	1.4176	1.30465	0.62799	1.05392	0.36602																									107	31.8893	13.8968			107	63.5486	62.8538	62.4296	61.2484
	615	91.9794	44.225	74.4086	25.7749			615	1.4697	1.35182	0.64998	1.09358	0.37881																									107.5	31.8682	13.8926			107.5	63.5649	62.8578	62.4446	61.2551
	616	91.9086	44.1581	74.4159	25.735			616	1.431	1.31521	0.6319	1.06489	0.36827																									108	31.8489	13.8862			108	63.5759	62.8675	62.4535	61.2642
	617	91.9034	44.146	74.4395	25.6927			617	1.4128	1.29841	0.62369	1.05168	0.36299																									108.5	31.8242	13.881			108.5	63.5823	62.8729	62.4642	61.2658
	618	91.8591	44.0773	74.4706	25.647			618	1.4664	1.34702	0.64635	1.09204	0.37609																									109	31.8004	13.8761			109	63.5936	62.8719	62.4649	61.2744
	619	91.8762	44.0134	74.4907	25.6049			619	1.4733	1.35361	0.64845	1.09747	0.37724																									109.5	31.7777	13.8713			109.5	63.6021	62.8797	62.4746	61.2781
	620	91.9225	44.0166	74.5482	25.6066			620	1.4739	1.35485	0.64876	1.09877	0.37742																									110	31.755	13.869			110	63.6104	62.8814	62.4849	61.2853
	621	91.9341	43.9973	74.602	25.5787			621	1.4802	1.36081	0.65125	1.10426	0.37862																									110.5	31.7314	13.8645			110.5	63.6166	62.8915	62.4896	61.2881
	622	91.9639	43.9806	74.6638	25.5528			622	1.4269	1.31223	0.62756	1.06538	0.36461																									111	31.7088	13.8617			111	63.6256	62.8927	62.4964	61.293
	623	91.9946	43.9192	74.7184	25.5081			623	1.4165	1.3031	0.62212	1.05839	0.36132																									111.5	31.6772	13.8583			111.5	63.6365	62.8945	62.5021	61.2935
	624	91.942	43.8897	74.7447	25.4613			624	1.4118	1.29804	0.61964	1.05525	0.35946																									112	31.6739	13.8557			112	63.6339	62.8968	62.5042	61.2914
	625	91.8989	43.8382	74.748	25.4079			625	1.4026	1.28897	0.61487	1.04842	0.35637																									112.5	31.6712	13.8545			112.5	63.6381	62.9024	62.5061	61.2928
	626	91.9163	43.7703	74.7486	25.3647			626	1.4012	1.28793	0.61331	1.04738	0.35541																									113	31.6604	13.8508			113	63.6353	62.9034	62.5099	61.2886
	627	91.8645	43.7399	74.7392	25.3259			627	1.4417	1.32441	0.6306	1.07751	0.36512																									113.5	31.631	13.847			113.5	63.6332	62.9058	62.5236	61.2887
	628	91.8672	43.712	74.7603	25.3084			628	1.3631	1.25224	0.59584	1.01906	0.34498																									114	31.6154	13.8436			114	63.6381	62.9147	62.5263	61.2841
	629	91.8985	43.7134	74.7943	25.2865			629	1.4114	1.29705	0.61697	1.05565	0.35689																									114.5	31.5882	13.8401			114.5	63.6383	62.9141	62.524	61.2832
	630	91.9399	43.6844	74.8192	25.2386			630	1.3924	1.28017	0.60826	1.04178	0.35142																									115	31.5853	13.8381			115	63.6449	62.9108	62.5278	61.2884
	631	91.9177	43.6319	74.8715	25.1972			631	1.4161	1.30165	0.61787	1.06026	0.35682																									115.5	31.5842	13.8363			115.5	63.6446	62.9118	62.5327	61.2887
	632	91.8912	43.6167	74.8927	25.1614			632	1.3638	1.25321	0.59485	1.02139	0.34315																									116	31.6515	13.8328			116	63.6413	62.9139	62.5364	61.2919
	633	91.859	43.5537	74.9129	25.1131			633	1.4508	1.33269	0.63188	1.08684	0.36434																									116.5	31.6708	13.8304			116.5	63.6404	62.9205	62.5381	61.2894
	634	91.8921	43.5592	74.9566	25.083			634	1.4284	1.31259	0.6222	1.07068	0.35829																									117	31.6429	13.8282			117	63.6441	62.9228	62.5354	61.2872
	635	91.8499	43.4923	74.9679	25.0294			635	1.4458	1.32797	0.62881	1.08389	0.36187																									117.5	31.6186	13.8263			117.5	63.6388	62.9241	62.5287	61.2793
	636	91.8406	43.4578	74.9449	24.9881			636	1.4128	1.29752	0.61397	1.05882	0.35303																									118	31.6089	13.8252			118	63.6458	62.9198	62.5257	61.2725
	637	91.8632	43.4481	74.978	24.954			637	1.461	1.34212	0.63478	1.09543	0.36458																									118.5	31.6064	14.1297			118.5	63.6403	62.9177	62.5235	61.2686
	638	91.8323	43.4145	74.9728	24.9181			638	1.4707	1.35058	0.6385	1.10263	0.36647																									119	31.6206	15.7583			119	63.6369	62.9178	62.5223	61.2699
	639	91.832	43.3614	75.0033	24.8658			639	1.4646	1.34497	0.63507	1.0985	0.36419																									119.5	31.6067	17.708			119.5	63.6306	62.9155	62.5182	61.2626
	640	91.8451	43.378	75.0418	24.8426			640	1.434	1.31706	0.62204	1.0761	0.35624																									120	31.589	20.0853			120	63.6339	62.9086	62.5122	61.2545
	641	91.8647	43.2998	75.0725	24.7712			641	1.4348	1.31807	0.62127	1.07714	0.35542																									120.5	31.5653	23.0839			120.5	63.6321	62.9069	62.5152	61.2495
	642	91.8786	43.2966	75.0414	24.7399			642	1.4376	1.32085	0.62243	1.0788	0.35566																									121	31.7005	26.5657			121	63.6298	62.8951	62.5187	61.2365
	643	91.904	43.2654	75.0513	24.7181			643	1.4525	1.33491	0.62843	1.09012	0.35903																									121.5	33.6603	29.3578			121.5	63.6297	62.89	62.5133	61.2211
	644	91.8836	43.2378	75.0505	24.6579			644	1.4462	1.32882	0.6253	1.08538	0.3566																									122	36.8396	31.6755			122	63.6286	62.8841	62.5039	61.2047
	645	91.8939	43.2244	75.0216	24.6248			645	1.4567	1.33862	0.62965	1.09284	0.35871																									122.5	41.5168	34.052			122.5	63.6336	62.883	62.5021	61.1947
	646	91.8684	43.1889	75.0338	24.5857			646	1.415	1.29994	0.61112	1.06173	0.34789																									123	46.5085	35.8708			123	63.6401	62.8834	62.5021	61.186
	647	91.8057	43.1211	75.0635	24.5249			647	1.4086	1.29318	0.6074	1.05734	0.34546																									123.5	51.3787	36.9792			123.5	63.6437	62.8775	62.1507	61.1728
	648	91.8353	43.1356	75.0892	24.4834			648	1.3952	1.28129	0.60183	1.04764	0.34159																									124	54.2483	37.73			124	63.6419	62.873	57.8784	61.168
	649	91.8385	43.1144	75.0608	24.4452			649	1.3519	1.24156	0.58286	1.01475	0.33047																									124.5	55.4936	38.2038			124.5	63.6425	62.2379	52.1103	59.8257
	650	91.8409	43.0642	75.0992	24.3993			650	1.3594	1.24849	0.58541	1.0209	0.33168																									125	55.9061	38.4894			125	62.5211	57.1897	46.9393	50.8438
	651	91.8663	43.0431	75.1018	24.3537			651	1.4447	1.32719	0.62184	1.085	0.35184																									125.5	56.0838	38.6825			125.5	57.513	51.5447	42.6397	42.268
	652	91.8877	43.0305	75.0938	24.3227			652	1.3871	1.27457	0.59688	1.04163	0.33738																									126	56.2076	38.8182			126	52.4063	47.0401	39.1432	36.5013
	653	91.8432	42.9627	75.079	24.2394			653	1.4311	1.31437	0.61484	1.07446	0.34689																									126.5	56.3106	38.921			126.5	47.9771	43.1901	36.2662	32.6565
	654	91.8299	42.9743	75.1166	24.2074			654	1.4153	1.29967	0.60822	1.06313	0.34261																									127	56.3664	38.9946			127	44.4069	40.0541	33.8228	30.0468
	655	91.8427	42.9579	75.0925	24.1664			655	1.3499	1.23978	0.57989	1.01367	0.32622																									127.5	56.4185	39.0584			127.5	41.4883	37.5194	31.8331	28.4512
	656	91.8386	42.9461	75.0957	24.1018			656	1.1851	1.08838	0.50895	0.88996	0.28563																									128	56.4478	39.1116			128	39.0227	35.5	30.4108	27.6504
	657	91.8442	42.9831	75.1155	24.0413			657	1.2393	1.13823	0.53269	0.93091	0.29794																									128.5	56.4943	39.1555			128.5	36.9086	33.9781	29.5102	27.3173
	658	91.8537	43.0283	75.1003	23.9903			658	1.3855	1.27263	0.59616	1.04051	0.33239																									129	56.5557	39.1965			129	35.1663	32.8844	29.0071	27.1753
	659	91.8858	43.0761	75.0948	23.9419			659	1.3905	1.27767	0.59897	1.04419	0.33291																									129.5	56.6181	39.2299			129.5	33.8621	32.1198	28.7518	27.1088
	660	91.8695	43.0758	75.0567	23.8748			660	1.3992	1.28544	0.60272	1.05019	0.33406																									130	56.6429	39.2603			130	32.9689	31.6255	28.6222	27.0692
	661	91.8872	43.0577	75.0215	23.8111			661	1.3933	1.28026	0.59992	1.04527	0.33176																									130.5	56.6652	39.2856			130.5	32.4241	31.3365	28.5527	27.0461
	662	91.9259	43.0673	74.9942	23.7589			662	1.3819	1.27032	0.59515	1.03635	0.32832																									131	56.6908	39.308			131	32.1175	31.1745	28.5117	27.0237
	663	91.9251	43.0463	74.9594	23.6938			663	1.3844	1.27261	0.59593	1.03774	0.32802																									131.5	56.7109	39.326			131.5	31.9609	31.0768	28.4861	27.0051
	664	91.847	42.994	74.9112	23.6477			664	1.3967	1.28283	0.6005	1.04629	0.33029																									132	56.7264	39.3453			132	31.8654	31.0187	28.467	26.9871
	665	91.8318	42.9644	74.9083	23.5918			665	1.4214	1.3053	0.6107	1.06475	0.33533																									132.5	56.737	39.3588			132.5	31.8056	30.9809	28.451	26.9732
	666	91.8013	42.8503	74.9108	23.5406			666	1.4203	1.30385	0.6086	1.06396	0.33435																									133	56.7472	39.3736			133	31.7688	30.9555	28.4382	26.9561
	667	91.7618	42.7702	74.8861	23.4987			667	1.4102	1.29402	0.60314	1.05604	0.33138																									133.5	56.758	39.3854			133.5	31.74	30.9351	28.4263	26.9429
	668	91.6895	42.7186	74.8929	23.4774			668	1.415	1.29741	0.60447	1.05973	0.3322																									134	56.7654	39.3957			134	31.7149	30.9168	28.4151	26.9274
	669	91.7297	42.584	74.8952	23.4167			669	1.4394	1.32036	0.61295	1.07804	0.33706																									134.5	56.7724	39.4035			134.5	31.6958	30.8999	28.4048	26.9136
	670	91.7057	42.5207	74.8873	23.3997			670	1.4196	1.30185	0.60362	1.0631	0.33218																									135	56.7787	39.411			135	31.6823	30.8855	28.3947	26.9026
	671	91.682	42.4404	74.8541	23.3508			671	1.4169	1.29904	0.60134	1.06061	0.33086																									135.5	56.8012	39.4175			135.5	31.6648	30.8688	28.3865	26.8875
	672	91.6839	42.3423	74.8518	23.2937			672	1.3972	1.28101	0.59161	1.04583	0.32546																									136	56.8055	39.43			136	31.6495	30.8551	28.3801	26.875
	673	91.7111	42.294	74.8302	23.2491			673	1.4094	1.29258	0.59609	1.05466	0.32767																									136.5	56.8134	39.4409			136.5	31.6373	30.8402	28.3708	26.8627
	674	91.7057	42.2442	74.8328	23.1903			674	1.4074	1.29067	0.59455	1.0532	0.32638																									137	56.8201	39.4512			137	31.628	30.8303	28.3659	26.8579
	675	91.6985	42.1682	74.852	23.1372			675	1.3958	1.27993	0.58858	1.04478	0.32295																									137.5	56.826	39.4554			137.5	31.6129	30.818	28.362	26.8469
	676	91.6582	42.0724	74.8181	23.0877			676	1.412	1.29421	0.59406	1.05643	0.326																									138	56.8358	39.4608			138	31.6017	30.8109	28.3515	26.8368
	677	91.6509	42.0596	74.8183	23.03			677	1.3991	1.28229	0.58846	1.04678	0.32221																									138.5	56.8451	39.4601			138.5	31.5855	30.8034	28.3422	26.8257
	678	91.6085	41.9564	74.8088	22.9569			678	1.4066	1.28857	0.59016	1.05226	0.32291																									139	56.8547	39.4661			139	31.5742	30.794	28.3346	26.815
	679	91.5344	41.9317	74.7469	22.8929			679	1.3947	1.27663	0.58482	1.04249	0.31929																									139.5	56.8922	39.4708			139.5	31.5607	30.7811	28.3285	26.7993
	680	91.5339	41.8949	74.6837	22.8334			680	1.3969	1.27864	0.58523	1.04326	0.31896																									140	56.9093	39.4733			140	31.5471	30.7754	28.3244	26.7967
	681	91.5816	41.8636	74.7189	22.7773			681	1.3915	1.27436	0.58253	1.03971	0.31695																									140.5	56.9213	39.4802			140.5	31.5354	30.7692	28.321	26.8025
	682	91.573	41.8287	74.6982	22.7231			682	1.3981	1.28028	0.58481	1.04436	0.31769																									141	56.9302	39.484			141	31.5243	30.7641	28.3115	26.7901
	683	91.6008	41.7929	74.6716	22.6562			683	1.383	1.26684	0.578	1.03271	0.31334																									141.5	56.9414	39.4839			141.5	31.5125	30.7552	28.3023	26.7836
	684	91.5969	41.7741	74.6587	22.6016			684	1.3739	1.25845	0.57393	1.02574	0.31052																									142	56.9504	39.4905			142	31.5023	30.75	28.2936	26.7762
	685	91.5473	41.7714	74.6786	22.5617			685	1.3748	1.25859	0.57427	1.02668	0.31018																									142.5	56.9619	39.4993			142.5	31.4924	30.7414	28.2832	26.7708
	686	91.4909	41.76	74.6173	22.4992			686	1.3438	1.22946	0.56117	1.00271	0.30234																									143	56.9713	39.502			143	31.4872	30.7367	28.2781	26.7634
	687	91.4192	41.6865	74.5755	22.4175			687	0.96824	0.88516	0.40363	0.72207	0.21706																									143.5	56.9979	39.5049			143.5	31.4789	30.7293	28.269	26.7568
	688	91.3814	41.6519	74.565	22.3319			688	1.1206	1.02402	0.46675	0.83558	0.25025																									144	57.0395	39.5091			144	31.4701	30.7209	28.2627	26.7529
	689	91.3961	41.6172	74.524	22.2795			689	1.1278	1.03077	0.46936	0.84048	0.25127																									144.5	57.0439	39.5119			144.5	31.4648	30.7149	28.2573	26.7507
	690	91.4008	41.545	74.4252	22.218			690	1.1821	1.08045	0.4911	0.87978	0.26264																									145	57.0554	39.5105			145	31.4597	30.7106	28.2509	26.7452
	691	91.366	41.5031	74.3936	22.1323			691	1.2333	1.12682	0.51186	0.9175	0.27296																									145.5	57.0626	39.5079			145.5	31.4586	30.7078	28.2452	26.741
	692	91.321	41.4976	74.3162	22.0661			692	1.2689	1.15877	0.52656	0.943	0.28																									146	57.072	39.5079			146	31.4537	30.7013	28.239	26.7347
	693	91.3028	41.4317	74.2542	22.0091			693	1.2609	1.15124	0.52241	0.93627	0.27751																									146.5	57.0809	39.5101			146.5	31.4483	30.6954	28.2312	26.7278
	694	91.3075	41.4397	74.1887	21.9401			694	1.2464	1.13806	0.5165	0.92469	0.27346																									147	57.0882	39.5109			147	31.4438	30.692	28.2251	26.7221
	695	91.3106	41.4186	74.184	21.8801			695	1.2714	1.16092	0.5266	0.94318	0.27818																									147.5	57.0971	39.5135			147.5	31.4403	30.6868	28.221	26.7156
	696	91.3308	41.3857	74.1101	21.8155			696	1.2684	1.15844	0.52494	0.94001	0.27671																									148	57.1055	39.5143			148	31.4337	30.6793	28.2148	26.7098
	697	91.3677	41.3381	74.0553	21.7597			697	1.3403	1.2246	0.55405	0.99256	0.29164																									148.5	57.1133	38.6304			148.5	31.4265	30.6744	28.2079	26.7082
	698	91.3644	41.3046	73.9776	21.6834			698	1.3192	1.20528	0.54489	0.97591	0.28605																									149	57.1229	34.4038			149	31.422	30.674	28.2023	26.7058
	699	91.3809	41.3134	73.9729	21.6411			699	1.2918	1.18046	0.53369	0.95558	0.27956																									149.5	57.1328	29.9231			149.5	31.4161	30.6721	28.1961	26.6989
	700	91.4039	41.2947	73.8869	21.5646			700	1.2823	1.17207	0.52952	0.94745	0.27652																									150	57.1383	26.4554			150	31.4109	30.67	28.1904	26.6946
	701	91.4142	41.2661	73.8582	21.5121			701	1.2659	1.15721	0.52239	0.93497	0.27232																									150.5	57.0576	23.7101			150.5	31.4056	30.6643	28.1848	26.6887
	702	91.4146	41.2895	73.8528	21.4356			702	1.2674	1.15859	0.5233	0.93601	0.27168																									151	56.8354	21.4385			151	31.4005	30.6577	28.1783	26.683
	703	91.4624	41.206	73.8311	21.3678			703	1.2747	1.16587	0.52525	0.94112	0.27238																									151.5	52.1897	19.6114			151.5	31.3959	30.6522	28.1718	26.6767
	704	91.4369	41.1839	73.7439	21.3127			704	1.3078	1.19581	0.5386	0.96442	0.27873																									152	45.3287	18.1287			152	31.3922	30.6489	28.1654	26.6697
	705	91.3602	41.1375	73.7129	21.209			705	1.3214	1.20723	0.54359	0.97404	0.28026																									152.5	40.2236	16.9312			152.5	31.387	30.6465	28.1587	26.6648
	706	91.301	41.0887	73.6502	21.1458			706	1.3144	1.20006	0.54007	0.96806	0.27794																									153	36.8871	16.0117			153	31.3838	30.6408	28.1559	26.6604
	707	91.2938	41.0562	73.5777	21.0922			707	1.309	1.19504	0.53743	0.96313	0.2761																									153.5	34.7207	15.3493			153.5	31.379	30.6361	28.3615	26.6504
	708	91.251	41.0475	73.461	20.9883			708	1.3048	1.19064	0.53559	0.95852	0.27386																									154	33.2552	14.8941			154	31.378	30.6322	30.1176	26.6428
	709	91.2206	41.026	73.4224	20.9259			709	1.3095	1.19453	0.53724	0.96147	0.27402																									154.5	32.2943	14.5888			154.5	31.3775	30.9754	32.3589	27.2716
	710	91.2434	40.9675	73.3691	20.8544			710	1.3175	1.20213	0.53975	0.96664	0.27476																									155	31.7445	14.3826			155	32.0145	32.8627	35.0361	30.1388
	711	91.2753	40.9605	73.3086	20.7968			711	1.3155	1.20073	0.53883	0.96437	0.27358																									155.5	31.4375	14.2386			155.5	33.9589	35.2056	38.5076	34.1261
	712	91.2961	40.8984	73.2793	20.7289			712	1.3071	1.19333	0.53458	0.95783	0.27095																									156	31.3339	14.137			156	36.1159	38.2432	43.0701	39.862
	713	91.2851	40.9367	73.2717	20.6766			713	1.2918	1.17922	0.52882	0.94652	0.2671																									156.5	31.2945	14.0607			156.5	38.7418	42.1769	47.9293	46.7551
	714	91.2905	40.9047	73.2395	20.6028			714	1.3029	1.18942	0.53295	0.95424	0.26843																									157	31.2425	14.0085			157	41.9551	46.5917	51.5659	52.5598
	715	91.2464	40.921	73.1668	20.5473			715	1.2587	1.14852	0.51507	0.92095	0.25863																									157.5	31.2293	13.9694			157.5	46.2424	50.4741	54.9656	57.6694
	716	91.2215	40.8312	73.1087	20.4632			716	1.2716	1.15997	0.51921	0.92965	0.26021																									158	31.2078	13.9434			158	50.5393	53.8953	58.4183	59.3671
	717	91.156	40.84	72.9999	20.4002			717	1.1071	1.00919	0.45214	0.80818	0.22585																									158.5	31.2152	13.9242			158.5	53.8625	57.0969	60.4283	59.9206
	718	91.0872	40.8338	72.9113	20.3179			718	1.0296	0.93783	0.42042	0.7507	0.20919																									159	31.2136	13.9094			159	57.1036	59.4545	61.2796	60.173
	719	91.0502	40.7644	72.8337	20.2436			719	0.92318	0.84056	0.37633	0.67239	0.18688																									159.5	31.2057	13.8972			159.5	59.9757	60.85	61.6773	60.3162
	720	91.0476	40.6928	72.7591	20.1594			720	0.9855	0.89727	0.40103	0.71704	0.19867																									160	31.1961	13.8864			160	61.5069	61.5549	61.8779	60.4168
	721	91.068	40.7026	72.7506	20.0796			721	1.0861	0.98909	0.44207	0.79014	0.21808																									160.5	31.2031	13.877			160.5	62.2672	61.9455	61.9895	60.4767
	722	91.0239	40.6536	72.6757	20.0291			722	1.2407	1.12933	0.50439	0.90169	0.2485																									161	31.2209	13.8676			161	62.6821	62.1787	62.0631	60.5138
	723	91.0038	40.6248	72.6123	19.9397			723	1.1444	1.04145	0.46491	0.83098	0.22819																									161.5	31.2575	13.8609			161.5	62.9098	62.3235	62.1117	60.5467
	724	90.9858	40.5816	72.5506	19.8741			724	1.0555	0.96035	0.42834	0.76577	0.20977																									162	31.2639	13.8527			162	63.0546	62.4217	62.1497	60.572
	725	90.9835	40.5946	72.4988	19.7993			725	1.038	0.94441	0.42137	0.75254	0.20552																									162.5	31.2647	13.847			162.5	63.1506	62.4877	62.1826	60.595
	726	90.9791	40.5556	72.4474	19.7541			726	1.0813	0.98376	0.43853	0.78337	0.2136																									163	31.3108	13.8385			163	63.2225	62.5369	62.2089	60.6081
	727	90.9559	40.5302	72.3758	19.6557			727	1.085	0.98687	0.43975	0.78528	0.21326																									163.5	31.2904	13.833			163.5	63.2709	62.5763	62.2327	60.6211
	728	90.9339	40.5137	72.3016	19.5755			728	1.04	0.94571	0.42134	0.75194	0.20359																									164	31.2919	13.8269			164	63.3057	62.6057	62.2472	60.6339
	729	90.9209	40.4995	72.2386	19.5264			729	1.0466	0.95158	0.42387	0.75605	0.20436																									164.5	31.2888	13.8228			164.5	63.3319	62.6284	62.2623	60.6397
	730	90.9063	40.4712	72.1657	19.4785			730	1.1285	1.02588	0.45672	0.81439	0.21981																									165	31.3091	13.8203			165	63.3584	62.656	62.2686	60.6473
	731	90.8765	40.4145	72.0726	19.3665			731	1.0703	0.97265	0.43256	0.77139	0.20728																									165.5	31.3225	13.8168			165.5	63.3756	62.6691	62.2781	60.6503
	732	90.8647	40.3852	71.9907	19.3104			732	1.1534	1.04803	0.4658	0.83034	0.22273																									166	31.3006	13.8119			166	63.3969	62.6792	62.2883	60.6495
	733	90.8639	40.4205	71.9056	19.2402			733	1.1962	1.08691	0.48351	0.86013	0.23015																									166.5	31.3008	13.8075			166.5	63.4086	62.6898	62.2954	60.659
	734	90.8603	40.367	71.8187	19.1644			734	1.2357	1.12276	0.49881	0.88746	0.23681																									167	31.3006	13.8031			167	63.422	62.7015	62.2977	60.6606
	735	90.8409	40.3272	71.7303	19.0994			735	1.2178	1.10626	0.49111	0.87353	0.23259																									167.5	31.2701	13.7992			167.5	63.432	62.7102	62.2983	60.6604
	736	90.8182	40.2618	71.6411	19.0109			736	1.2059	1.09518	0.48552	0.86392	0.22925																									168	31.2785	13.7936			168	63.4408	62.7242	62.304	60.6645
	737	90.8127	40.2618	71.5476	18.9465			737	1.2039	1.09329	0.48471	0.86136	0.2281																									168.5	31.2984	13.7909			168.5	63.4428	62.7336	62.3087	60.6704
	738	90.7791	40.2157	71.4508	18.8846			738	1.2269	1.11377	0.49341	0.87663	0.2317																									169	31.3025	13.788			169	63.453	62.7499	62.304	60.6624
	739	90.7615	40.2041	71.3656	18.8009			739	1.1905	1.08052	0.47863	0.84961	0.22382																									169.5	31.2874	13.7857			169.5	63.4568	62.7662	62.3074	60.658
	740	90.7318	40.1569	71.2599	18.7336			740	1.2195	1.10647	0.48971	0.86901	0.22846																									170	31.3598	13.7826			170	63.4624	62.7811	62.313	60.6507
	741	90.7061	40.1966	71.1588	18.6622			741	1.2148	1.1019	0.48831	0.86444	0.22671																									170.5	31.3341	13.7783			170.5	63.4672	62.7846	62.3205	60.6432
	742	90.6948	40.1479	71.0759	18.6127			742	1.2153	1.10221	0.48792	0.86379	0.2262																									171	31.3339	13.7763			171	63.4612	62.7876	62.3261	60.6414
	743	90.6739	40.0612	70.9789	18.4969			743	1.2405	1.12481	0.49696	0.88049	0.22945																									171.5	31.3263	13.7717			171.5	63.4665	62.787	62.3307	60.6339
	744	90.6595	40.0342	70.8883	18.4486			744	1.2503	1.13352	0.50055	0.88632	0.23066																									172	31.3166	13.7677			172	63.4625	62.793	62.3375	60.6349
	745	90.6498	40.036	70.8028	18.3618			745	1.2497	1.13285	0.50033	0.88482	0.22947																									172.5	31.292	13.7643			172.5	63.4565	62.8019	62.3461	60.6227
	746	90.6409	40.043	70.7047	18.3098			746	1.247	1.13029	0.49934	0.88169	0.22832																									173	31.2613	13.7627			173	63.4563	62.807	62.3517	60.6173
	747	90.6277	39.9465	70.609	18.238			747	1.2477	1.13076	0.49841	0.88099	0.22756																									173.5	31.2645	13.7592			173.5	63.4548	62.8082	62.3591	60.6088
	748	90.6032	39.9412	70.5047	18.1471			748	1.2401	1.12357	0.49531	0.87433	0.22504																									174	31.2482	13.7563			174	63.4514	62.8162	62.3695	60.6044
	749	90.6081	39.8769	70.4115	18.0979			749	1.2357	1.11964	0.49276	0.87007	0.22364																									174.5	31.2319	13.7531			174.5	63.4489	62.8217	62.3787	60.6026
	750	90.5972	39.8743	70.3139	18.0269			750	1.2341	1.11806	0.49209	0.86774	0.22247																									175	31.2288	13.7499			175	63.4556	62.8299	62.382	60.5958
	751	90.5824	39.8787	70.2069	17.9681			751	1.2286	1.1129	0.48995	0.86256	0.22076																									175.5	31.3069	13.7477			175.5	63.4507	62.8341	62.3812	60.6028
	752	90.5775	39.8523	70.1107	17.9168			752	1.233	1.11682	0.49138	0.86447	0.22091																									176	31.319	13.7439			176	63.4494	62.8353	62.3838	60.6164
	753	90.5647	39.7936	70.0034	17.8051			753	1.2266	1.11087	0.48811	0.85866	0.2184																									176.5	31.3485	13.741			176.5	63.4422	62.8344	62.3808	60.6156
	754	90.5433	39.7705	69.9028	17.7481			754	1.242	1.12455	0.49395	0.86819	0.22043																									177	31.4002	13.7376			177	63.4308	62.8355	62.3872	60.6215
	755	90.5125	39.7793	69.7962	17.6772			755	1.2383	1.12082	0.49259	0.86429	0.2189																									177.5	31.3631	13.7327			177.5	63.4224	62.8412	62.3917	60.617
	756	90.4759	39.682	69.6779	17.591			756	1.2232	1.1067	0.48539	0.8523	0.21517																									178	31.3039	13.7276			178	63.4156	62.8455	62.4	60.6201
	757	90.4552	39.698	69.5772	17.519			757	1.2221	1.10545	0.48515	0.8503	0.2141																									178.5	31.3511	14.4964			178.5	63.4104	62.8506	62.4025	60.616
	758	90.4461	39.6642	69.4677	17.5009			758	1.2295	1.11203	0.48767	0.85411	0.21517																									179	31.3428	16.1417			179	63.4117	62.8539	62.4074	60.6165
	759	90.424	39.6453	69.3532	17.3895			759	1.1945	1.08011	0.47356	0.82842	0.20772																									179.5	31.4172	17.978			179.5	63.4094	62.857	62.4161	60.6197
	760	90.3996	39.5705	69.2375	17.3619			760	0.26604	0.2405	0.10527	0.1842	0.04619																									180	31.3957	20.1764			180	63.4094	62.8585	62.4229	60.6135
	761	90.3717	39.5563	69.1209	17.2696			761	0.15396	0.13914	0.0609	0.10642	0.02659																									180.5	31.3817	22.8668			180.5	63.4034	62.8643	62.4243	60.6042
	762	90.3614	39.5591	69.0068	17.1902			762	0.68766	0.62138	0.27203	0.47453	0.11821																									181	31.7258	25.9751			181	63.3995	62.8641	62.4291	60.605
	763	90.3533	39.562	68.8937	17.1396			763	0.37952	0.34291	0.15015	0.26147	0.06505																									181.5	33.8669	28.6241			181.5	63.4	62.8655	62.4263	60.5975
	764	90.3376	39.5567	68.781	17.075			764	0.53878	0.48672	0.21312	0.37058	0.092																									182	37.3967	30.7086			182	63.3968	62.8753	62.4218	60.5905
	765	90.324	39.5409	68.6701	17.0216			765	0.68601	0.61963	0.27125	0.47108	0.11677																									182.5	42.4162	32.844			182.5	63.3924	62.8828	62.4205	60.5837
	766	90.3139	39.5352	68.5555	16.9577			766	0.81461	0.73571	0.32206	0.55846	0.13814																									183	47.5199	34.7948			183	63.3913	62.8873	62.4115	60.5755
	767	90.3101	39.5264	68.4399	16.8747			767	0.97417	0.87977	0.38505	0.66672	0.16439																									183.5	52.4352	36.1106			183.5	63.3962	62.8929	61.9476	60.5701
	768	90.2978	39.5294	68.3189	16.849			768	1.1138	1.00574	0.44028	0.76094	0.18766																									184	55.0107	36.9822			184	63.3959	62.8983	57.4566	60.5534
	769	90.2858	39.5312	68.1967	16.7947			769	1.1278	1.01824	0.44583	0.76912	0.18941																									184.5	56.0261	37.5892			184.5	63.3989	62.2611	51.6725	58.9544
	770	90.2716	39.5224	68.0838	16.6968			770	1.1608	1.04787	0.45878	0.79032	0.19382																									185	56.4259	37.9702			185	62.2629	57.2054	46.5118	49.8168
	771	90.2527	39.5277	67.966	16.63			771	1.1686	1.05469	0.46192	0.79425	0.19434																									185.5	56.6882	38.212			185.5	57.264	51.5178	42.4247	41.4363
	772	90.2565	39.5336	67.85	16.5211			772	1.1778	1.06304	0.46563	0.79914	0.19459																									186	56.8278	38.3723			186	52.1471	46.9856	38.9133	35.853
	773	90.2177	39.5283	67.7341	16.4163			773	1.1771	1.06195	0.46529	0.7973	0.19324																									186.5	56.9004	38.497			186.5	47.7281	43.1115	36.0263	32.1242
	774	90.1845	39.5166	67.5979	16.3471			774	1.1771	1.06156	0.46515	0.79569	0.19242																									187	56.9991	38.5919			187	44.1684	39.9756	33.5802	29.6117
	775	90.1703	39.5063	67.4821	16.2518			775	1.1771	1.06139	0.46503	0.79433	0.1913																									187.5	57.0718	38.6676			187.5	41.2599	37.4464	31.6075	28.1014
	776	90.1632	39.5183	67.3612	16.1828			776	1.1798	1.06375	0.46624	0.79473	0.19092																									188	57.1717	38.7269			188	38.7995	35.4407	30.2225	27.3827
	777	90.1329	39.521	67.2432	16.1289			777	1.1727	1.05699	0.46346	0.78856	0.18914																									188.5	57.2265	38.7797			188.5	36.6955	33.9473	29.3606	27.0641
	778	90.1146	39.523	67.1303	16.1005			778	1.1713	1.05551	0.46293	0.7863	0.18858																									189	57.2412	38.8207			189	34.9638	32.8695	28.8858	26.9259
	779	90.0878	39.5171	67.013	16.0388			779	1.1765	1.05988	0.46492	0.78841	0.1887																									189.5	57.2674	38.8561			189.5	33.6828	32.1206	28.6447	26.8588
	780	90.066	39.5089	66.9005	16.0153			780	1.1636	1.04801	0.45973	0.77845	0.18635																									190	57.3342	38.8877			190	32.8082	31.6516	28.5223	26.8227
	781	90.0592	39.4561	66.787	15.9728			781	1.1607	1.04532	0.45797	0.7752	0.1854																									190.5	57.3652	38.9158			190.5	32.2726	31.3814	28.4548	26.798
	782	90.0393	39.4241	66.6715	15.9574			782	1.1662	1.05004	0.45976	0.77752	0.1861																									191	57.3983	38.9427			191	31.9781	31.2307	28.4118	26.7797
	783	90.0173	39.3627	66.5555	15.9108			783	1.1614	1.04546	0.45716	0.77298	0.18479																									191.5	57.3827	38.9685			191.5	31.8174	31.1453	28.3803	26.7592
	784	90.0255	39.3342	66.4399	15.8632			784	1.1536	1.03853	0.45376	0.76645	0.183																									192	57.4539	38.9886			192	31.7281	31.093	28.3568	26.7556
	785	90.0179	39.2332	66.3278	15.8389			785	1.1586	1.04295	0.45456	0.76847	0.18351																									192.5	57.5575	39.0075			192.5	31.6747	31.0529	28.3374	26.741
	786	90.0066	39.1215	66.2172	15.7779			786	1.1592	1.04336	0.4535	0.76759	0.1829																									193	57.5851	39.021			193	31.636	31.0267	28.3218	26.7275
	787	89.9891	39.0366	66.0993	15.7786			787	1.145	1.03038	0.44697	0.75684	0.18067																									193.5	57.5472	39.0346			193.5	31.6054	31.0035	28.3059	26.712
	788	89.9926	38.8942	65.975	15.6998			788	1.1305	1.01737	0.4397	0.74585	0.17749																									194	57.6292	39.0478			194	31.5829	30.9816	28.2943	26.698
	789	89.9729	38.7911	65.8428	15.6215			789	1.1257	1.01283	0.43667	0.74119	0.17585																									194.5	57.7303	39.0554			194.5	31.567	30.9661	28.2817	26.6839
	790	89.9625	38.7274	65.7228	15.5599			790	1.091	0.98149	0.42252	0.71704	0.16976																									195	57.7477	39.0632			195	31.554	30.9523	28.2731	26.6675
	791	89.928	38.6261	65.5938	15.4927			791	1.1058	0.99442	0.42713	0.72534	0.17132																									195.5	57.7588	39.0664			195.5	31.5399	30.9419	28.2629	26.6524
	792	89.9008	38.503	65.458	15.3985			792	1.0953	0.98468	0.42172	0.71696	0.16866																									196	57.8346	39.0747			196	31.527	30.932	28.2554	26.6413
	793	89.893	38.3302	65.3298	15.3148			793	1.0875	0.97759	0.41684	0.71046	0.16655																									196.5	57.8462	39.0813			196.5	31.5149	30.9273	28.2484	26.6305
	794	89.8775	38.2385	65.209	15.2861			794	1.0972	0.98614	0.41955	0.71547	0.16772																									197	57.862	39.0867			197	31.5011	30.9214	28.2405	26.6176
	795	89.8572	38.13	65.0808	15.2079			795	1.0932	0.98232	0.41684	0.71146	0.16625																									197.5	57.8736	39.0914			197.5	31.4923	30.9149	28.2326	26.6061
	796	89.8316	37.9521	64.9604	15.1649			796	1.0742	0.96497	0.40768	0.69781	0.1629																									198	57.8876	39.0968			198	31.4814	30.9052	28.2223	26.5944
	797	89.7899	37.4087	64.8119	15.1225			797	1.0913	0.97988	0.40824	0.70729	0.16503																									198.5	57.8964	39.1033			198.5	31.4722	30.8959	28.2146	26.5835
	798	89.7761	37.3457	64.6812	15.0752			798	1.1121	0.9984	0.41532	0.71932	0.16765																									199	57.9061	39.1062			199	31.4615	30.89	28.2086	26.5745
	799	89.7544	37.1684	64.5519	15.0152			799	1.0905	0.97877	0.40532	0.70394	0.16374																									199.5	57.9172	39.1141			199.5	31.4516	30.8843	28.2034	26.5664
	800	89.7462	37.0608	64.4341	14.9546			800	1.0725	0.96253	0.39748	0.69106	0.16039																									200	57.9326	39.1204			200	31.4359	30.8768	28.1969	26.5565
	801	89.7283	36.9557	64.3062	15.065			801	1.0843	0.97292	0.40071	0.69727	0.16335																									200.5	57.9491	39.1252			200.5	31.4263	30.8692	28.1932	26.546
	802	89.7208	36.8127	64.1819	15.0192			802	1.0856	0.97401	0.39964	0.69676	0.16305																									201	57.9665	39.1273			201	31.4159	30.8642	28.1916	26.5389
	803	89.6996	36.6868	64.0626	14.9861			803	1.0657	0.95593	0.39097	0.68272	0.15971																									201.5	57.9749	39.131			201.5	31.4083	30.8591	28.1894	26.5316
	804	89.6753	36.545	63.9458	14.9454			804	1.0782	0.96688	0.39403	0.68946	0.16114																									202	57.986	39.1342			202	31.4	30.8538	28.1853	26.5241
	805	89.6474	36.5021	63.8202	14.9119			805	1.0545	0.94533	0.38491	0.67298	0.15725																									202.5	57.9613	39.1339			202.5	31.3921	30.8412	28.1833	26.5163
	806	89.6303	36.2951	63.7052	14.8681			806	1.0974	0.9836	0.3983	0.6991	0.16316																									203	57.9926	39.132			203	31.3833	30.8367	28.1821	26.508
	807	89.6296	36.122	63.5944	14.8299			807	1.0859	0.97329	0.39225	0.69057	0.16104																									203.5	58.0179	39.1318			203.5	31.3709	30.8324	28.1799	26.5015
	808	89.6304	36.0961	63.4888	14.7937			808	1.0821	0.96989	0.3906	0.68701	0.16008																									204	58.0307	39.1331			204	31.3642	30.8256	28.1749	26.4942
	809	89.6095	36.0833	63.3724	14.7584			809	1.0548	0.9452	0.38061	0.66845	0.15567																									204.5	58.0436	39.1356			204.5	31.3572	30.8194	28.1707	26.4893
	810	89.5902	36.0258	63.2611	14.7149			810	1.0559	0.94598	0.3804	0.66797	0.15537																									205	58.0455	39.1334			205	31.3489	30.8085	28.1673	26.4846
	811	89.5647	35.989	63.1412	14.669			811	1.0533	0.94338	0.37907	0.66507	0.15451																									205.5	58.0598	39.1298			205.5	31.3438	30.8056	28.1649	26.4806
	812	89.5323	35.966	63.0198	14.6425			812	1.0268	0.91932	0.3693	0.64709	0.15035																									206	58.0675	39.1269			206	31.3387	30.799	28.1641	26.4788
	813	89.5153	35.9274	62.9061	14.5949			813	1.0086	0.90285	0.36236	0.63447	0.1472																									206.5	58.0736	39.1226			206.5	31.3358	30.7919	28.1635	26.4745
	814	89.5207	35.9146	62.794	14.5559			814	0.90356	0.80887	0.32451	0.56738	0.13152																									207	58.0804	39.1178			207	31.333	30.7908	28.1587	26.4679
	815	89.5129	35.8755	62.6786	14.5235			815	0.89523	0.80135	0.32117	0.56112	0.13002																									207.5	58.0839	39.1163			207.5	31.327	30.7884	28.156	26.4622
	816	89.5159	35.8588	62.5597	14.4874			816	0.83216	0.74492	0.2984	0.5206	0.12056																									208	58.0928	39.0968			208	31.3238	30.7849	28.1551	26.4571
	817	89.5165	35.8289	62.4481	14.4556			817	0.85183	0.76253	0.3052	0.53195	0.12314																									208.5	58.1017	37.4048			208.5	31.3191	30.7868	28.1516	26.4508
	818	89.5049	35.8079	62.3355	14.4182			818	0.82259	0.73626	0.29455	0.51277	0.1186																									209	58.1119	33.2639			209	31.314	30.7854	28.1508	26.4428
	819	89.4749	35.754	62.2197	14.3799			819	0.90519	0.80992	0.32364	0.56321	0.13017																									209.5	58.1204	29.4188			209.5	31.309	30.7833	28.1507	26.4371
	820	89.4519	35.731	62.109	14.3613			820	0.86188	0.77097	0.30796	0.5353	0.12378																									210	58.1222	26.3462			210	31.3011	30.7783	28.151	26.4327
	821	89.4347	35.7079	61.9973	14.3273			821	0.99764	0.89224	0.35624	0.61851	0.14293																									210.5	58.1289	23.8524			210.5	31.2954	30.7751	28.1514	26.4296
	822	89.4254	35.6743	61.8915	14.2822			822	0.95157	0.85095	0.33947	0.58894	0.13591																									211	57.7094	21.7221			211	31.2909	30.7739	28.1504	26.4234
	823	89.4278	35.6424	61.7916	14.2546			823	0.67271	0.60159	0.23977	0.41568	0.09589																									211.5	52.6865	19.9727			211.5	31.2876	30.7702	28.1496	26.417
	824	89.4151	35.6167	61.6804	14.2158			824	0.93506	0.83608	0.33304	0.57675	0.13293																									212	45.6812	18.5269			212	31.2825	30.7667	28.1474	26.4122
	825	89.388	35.5914	61.5677	14.1836			825	0.96935	0.86648	0.34501	0.59681	0.13749																									212.5	40.46	17.3216			212.5	31.2779	30.7619	28.1438	26.4085
	826	89.3763	35.5453	61.4582	14.1514			826	0.93381	0.83461	0.33193	0.5739	0.13215																									213	36.9871	16.3482			213	31.2729	30.761	28.1435	26.4068
	827	89.3467	35.5365	61.3604	14.1216			827	0.98465	0.87975	0.34991	0.60419	0.13905																									213.5	34.8125	15.6047			213.5	31.266	30.7559	28.3679	26.4043
	828	89.3027	35.5014	61.2415	14.0771			828	0.84979	0.75889	0.30169	0.52042	0.11963																									214	33.3601	15.0656			214	31.2604	30.7481	30.1396	26.4029
	829	89.2791	35.4545	61.1297	14.0549			829	0.9293	0.82967	0.32948	0.56808	0.13061																									214.5	32.4768	14.6898			214.5	31.2597	31.1096	32.388	27.0434
	830	89.2715	35.4227	61.0233	14.0213			830	0.91601	0.81774	0.32448	0.55898	0.12844																									215	31.9718	14.4347			215	31.9176	33.0143	35.0808	29.913
	831	89.2631	35.4084	60.916	14.005			831	0.92392	0.82472	0.32715	0.56282	0.1294																									215.5	31.7451	14.2574			215.5	33.8535	35.3807	38.5803	33.903
	832	89.2484	35.3646	60.8053	13.9542			832	0.89426	0.79811	0.31625	0.54376	0.12479																									216	31.6469	14.1322			216	36.0074	38.4569	43.186	39.6034
	833	89.2248	35.3302	60.6995	13.9229			833	0.9565	0.85344	0.33793	0.58059	0.13317																									216.5	31.6781	14.0407			216.5	38.6245	42.4354	48.0625	46.459
	834	89.2134	35.2999	60.5893	13.8899			834	0.93412	0.83336	0.32974	0.56598	0.12975																									217	31.6655	13.9723			217	42.0182	46.8755	51.7117	52.2228
	835	89.1834	35.2713	60.4854	13.8583			835	1.0032	0.89469	0.35384	0.60679	0.13903																									217.5	31.6525	13.9213			217.5	46.3312	50.7679	55.1594	57.1547
	836	89.1838	35.2541	60.4008	13.8466			836	0.97234	0.86717	0.34279	0.5873	0.13464																									218	31.6285	13.8859			218	50.566	54.2001	58.5556	58.7624
	837	89.1602	35.2174	60.3015	13.8012			837	1.0092	0.8998	0.35541	0.60856	0.13928																									218.5	31.6128	13.8578			218.5	53.8543	57.397	60.4515	59.3235
	838	89.1403	35.2012	60.192	13.7814			838	0.99901	0.89052	0.35166	0.60132	0.13768																									219	31.5994	13.8383			219	57.0828	59.8068	61.3035	59.58
	839	89.134	35.1623	60.0935	13.7442			839	1.0013	0.8925	0.35208	0.60172	0.13762																									219.5	31.5695	13.8214			219.5	59.873	61.1077	61.7332	59.7228
	840	89.1045	35.1441	59.987	13.726			840	1.0157	0.90503	0.35696	0.60929	0.13941																									220	31.5743	13.8082			220	61.2758	61.7753	61.9594	59.8211
	841	89.0917	35.1024	59.8873	13.6892			841	1.0101	0.89991	0.35457	0.60492	0.13827																									220.5	31.5657	13.7952			220.5	62.0325	62.156	62.093	59.8908
	842	89.0573	35.0848	59.7877	13.6622			842	0.99703	0.88793	0.34981	0.5961	0.13622																									221	31.5547	13.7863			221	62.4698	62.3815	62.1752	59.939
	843	89.0477	35.0677	59.7	13.6306			843	1.0053	0.8952	0.35254	0.60016	0.13703																									221.5	31.5809	13.7777			221.5	62.7259	62.5218	62.2369	59.9846
	844	89.0321	35.0254	59.5993	13.5994			844	0.98631	0.87813	0.34546	0.58783	0.13413																									222	31.5778	13.771			222	62.8771	62.6118	62.2841	60.0132
	845	89.0224	34.9944	59.5063	13.5676			845	1.0165	0.90491	0.35572	0.60488	0.13791																									222.5	31.5767	13.7619			222.5	62.978	62.679	62.3186	60.0265
	846	89.0334	34.9974	59.4234	13.5436			846	1.0187	0.90698	0.35652	0.60535	0.13797																									223	31.6277	13.7571			223	63.0446	62.726	62.3472	60.0314
	847	89.0038	34.9436	59.322	13.519			847	0.9917	0.88265	0.34654	0.5883	0.13407																									223.5	31.5818	13.7494			223.5	63.0886	62.766	62.3616	60.0378
	848	88.9917	34.9288	59.2318	13.4906			848	0.99217	0.88295	0.34655	0.58768	0.13385																									224	31.6044	13.7405			224	63.1256	62.7939	62.3794	60.0451
	849	88.9817	34.9006	59.1487	13.4638			849	0.98596	0.87732	0.34411	0.58318	0.13275																									224.5	31.6142	13.7329			224.5	63.1549	62.8217	62.3883	60.045
	850	88.9807	34.8631	59.0733	13.4416			850	0.89372	0.79524	0.31158	0.52795	0.12013																									225	31.6128	13.7246			225	63.1772	62.8392	62.3972	60.0484
	851	88.9788	34.8441	58.9988	13.4123			851	0.97493	0.86748	0.33971	0.5752	0.13076																									225.5	31.5773	13.7156			225.5	63.1933	62.8553	62.4008	60.0546
	852	88.9686	34.8234	58.9249	13.3964			852	0.96927	0.86235	0.33753	0.57114	0.12985																									226	31.6235	13.7098			226	63.2055	62.8657	62.4041	60.0535
	853	88.9848	34.7947	58.8471	13.3644			853	0.96486	0.85858	0.33572	0.56779	0.12895																									226.5	31.6502	13.7046			226.5	63.2177	62.8787	62.4049	60.0513
	854	88.9765	34.7471	58.7682	13.3424			854	0.85112	0.7573	0.29574	0.50019	0.11356																									227	31.6548	13.6959			227	63.2304	62.8785	62.4055	60.0496
	855	88.9805	34.7222	58.6893	13.3119			855	0.913	0.81239	0.31701	0.53583	0.12154																									227.5	31.6724	13.6899			227.5	63.2383	62.8358	62.4063	60.0466
	856	88.9759	34.6956	58.6057	13.2945			856	0.97317	0.86589	0.33765	0.57033	0.12938																									228	31.6851	13.686			228	63.2458	62.8905	62.405	60.0456
	857	88.9797	34.6658	58.533	13.2714			857	0.99166	0.88238	0.34377	0.58045	0.13161																									228.5	31.6725	13.6803			228.5	63.2628	62.9096	62.4029	60.0422
	858	88.9713	34.6153	58.4418	13.2514			858	0.99196	0.88256	0.34337	0.57972	0.13145																									229	31.6772	13.6769			229	63.2782	62.9102	62.4006	60.036
	859	88.9557	34.5984	58.3524	13.2289			859	0.99171	0.88218	0.34312	0.57869	0.13119																									229.5	31.6714	13.6718			229.5	63.2914	62.9171	62.3999	60.0264
	860	88.9615	34.5657	58.276	13.2022			860	0.98816	0.87908	0.34156	0.57586	0.13046																									230	31.666	13.6692			230	63.2949	62.9185	62.3932	60.0279
	861	88.9492	34.5192	58.1941	13.1825			861	0.98679	0.87774	0.34063	0.57425	0.13008																									230.5	31.6395	13.6653			230.5	63.3074	62.9215	62.3919	60.0324
	862	88.9668	34.495	58.107	13.1499			862	0.99449	0.88477	0.34305	0.57787	0.13077																									231	31.6475	13.6605			231	63.31	62.9313	62.3824	60.0352
	863	88.9664	34.4631	58.0226	13.1276			863	1.0005	0.89011	0.3448	0.58052	0.13134																									231.5	31.654	13.6572			231.5	63.3206	62.9325	62.3761	60.0355
	864	88.9668	34.4225	57.9465	13.1047			864	0.97916	0.87113	0.33705	0.56739	0.12832																									232	31.6549	13.6541			232	63.3242	62.9374	62.3782	60.0336
	865	88.9749	34.4036	57.8637	13.0924			865	0.96324	0.85704	0.33139	0.55737	0.12611																									232.5	31.6433	13.6493			232.5	63.325	62.9262	62.3781	60.031
	866	88.9904	34.3615	57.79	13.069			866	0.849	0.75553	0.29173	0.49064	0.11096																									233	31.6334	13.6449			233	63.3257	62.9291	62.3774	60.0205
	867	88.9997	34.3391	57.7133	13.0451			867	0.91546	0.81476	0.31436	0.52834	0.11942																									233.5	31.6541	13.6397			233.5	63.328	62.9276	62.376	60.0156
	868	88.9994	34.298	57.6139	13.0186			868	0.9592	0.85368	0.32899	0.55263	0.12487																									234	31.6707	13.6364			234	63.3227	62.9219	62.3775	60.0063
	869	89.0215	34.2779	57.5359	12.9979			869	0.94956	0.84531	0.32549	0.54634	0.12342																									234.5	31.6731	13.6335			234.5	63.3219	62.9224	62.3749	60.0039
	870	89.0573	34.2428	57.4594	12.9797			870	0.96755	0.86167	0.33132	0.55595	0.12558																									235	31.6173	13.6292			235	63.3214	62.9231	62.3764	59.9951
	871	89.0538	34.2371	57.3008	12.9701			871	0.95387	0.84946	0.32658	0.54657	0.12372																									235.5	31.721	13.6273			235.5	63.3215	62.9262	62.3682	59.9853
	872	89.0925	34.2207	57.2099	12.9448			872	0.96686	0.8614	0.33087	0.55314	0.12516																									236	31.7069	13.6262			236	63.3196	62.9309	62.362	59.9743
	873	89.0982	34.1848	57.117	12.9218			873	0.95721	0.85286	0.32722	0.54673	0.12369																									236.5	31.6881	13.6227			236.5	63.3134	62.9388	62.3523	59.9649
	874	89.1247	34.1548	57.0218	12.904			874	0.94042	0.83815	0.3212	0.53624	0.12135																									237	31.6852	13.6201			237	63.3126	62.9454	62.342	59.9503
	875	89.138	34.1281	56.9137	12.8805			875	0.92687	0.82619	0.31632	0.52752	0.11939																									237.5	31.6714	13.6172			237.5	63.3073	62.9582	62.3293	59.9438
	876	89.1407	34.102	56.8029	12.8655			876	0.95277	0.84931	0.32491	0.5412	0.12258																									238	31.6567	13.6752			238	63.3094	62.9683	62.3173	59.9411
	877	89.1436	34.0877	56.6928	12.8441			877	0.95615	0.85235	0.32593	0.54207	0.12281																									238.5	31.6281	14.8131			238.5	63.3122	62.9788	62.3075	59.9426
	878	89.1451	34.057	56.5802	12.8241			878	0.95237	0.84899	0.32435	0.53885	0.12213																									239	31.6154	16.3102			239	63.3117	62.9781	62.2996	59.9362
	879	89.1476	34.0339	56.4785	12.806			879	0.93656	0.83492	0.31875	0.52895	0.11994																									239.5	31.579	17.9758			239.5	63.3096	62.9801	62.2936	59.9258
	880	89.1514	34.0007	56.3718	12.7868			880	0.93957	0.83764	0.31946	0.52965	0.12014																									240	31.6297	19.9374			240	63.3116	62.9817	62.2851	59.9167
	881	89.1526	33.9937	56.2648	12.768			881	0.90861	0.81005	0.30887	0.51123	0.11601																									240.5	31.6202	22.2814			240.5	63.3104	62.9839	62.2688	59.9116
	882	89.1491	33.9648	56.1455	12.7503			882	0.93245	0.83127	0.3167	0.52353	0.11889																									241	31.8333	24.9941			241	63.3114	62.9924	62.258	59.9038
	883	89.127	33.9421	56.0288	12.7268			883	0.92927	0.82823	0.31541	0.52066	0.11827																									241.5	34.0923	27.5425			241.5	63.3068	62.9892	62.2521	59.8951
	884	89.1174	33.915	55.9116	12.7079			884	0.93305	0.83151	0.31644	0.52168	0.11857																									242	37.7923	29.4793			242	63.3022	62.9909	62.2449	59.8881
	885	89.1013	33.8854	55.7905	12.6879			885	0.94423	0.84132	0.31996	0.52679	0.1198																									242.5	42.7784	31.3054			242.5	63.3035	62.9936	62.2409	59.8788
	886	89.0889	33.8602	55.6719	12.6759			886	0.90752	0.8085	0.30729	0.50523	0.11504																									243	47.6888	33.1959			243	63.3019	63.0004	62.235	59.8728
	887	89.0874	33.8514	55.5567	12.653			887	0.91062	0.81125	0.30826	0.50591	0.11522																									243.5	52.1855	34.7843			243.5	63.3	63.0032	61.7566	59.8701
	888	89.0721	33.8196	55.4374	12.6428			888	0.92228	0.82149	0.31191	0.51129	0.1166																									244	54.718	35.8684			244	63.2942	63.0089	57.2898	59.8694
	889	89.0593	33.8021	55.3185	12.6209			889	0.93455	0.8323	0.3159	0.51698	0.11795																									244.5	55.7972	36.6248			244.5	63.2872	62.2116	51.5248	58.2666
	890	89.0396	33.7765	55.1966	12.604			890	0.92393	0.82266	0.31207	0.50998	0.11645																									245	56.308	37.165			245	62.1142	56.9175	46.3723	49.1971
	891	89.0216	33.7495	55.0733	12.5822			891	0.92584	0.8242	0.31247	0.50989	0.11649																									245.5	56.607	37.5224			245.5	57.1048	51.2713	42.1047	40.9098
	892	89.0078	33.7177	54.9447	12.566			892	0.90881	0.80891	0.30643	0.49934	0.1142																									246	56.788	37.7557			246	51.9822	46.7533	38.6475	35.4057
	893	88.9997	33.7002	54.8273	12.5477			893	0.87327	0.77721	0.29429	0.47879	0.10958																									246.5	56.9438	37.9192			246.5	47.5665	42.903	35.7933	31.7318
	894	88.9835	33.6709	54.6983	12.5316			894	0.8513	0.75752	0.28664	0.46565	0.10668																									247	57.0669	38.0365			247	44.0231	39.9381	33.3793	29.2705
	895	88.9701	33.6432	54.5738	12.5105			895	0.81357	0.72383	0.27371	0.444	0.10178																									247.5	57.1126	38.1337			247.5	41.1264	37.4102	31.4496	27.7913
	896	88.9598	33.6249	54.4495	12.4989			896	0.76253	0.67834	0.2564	0.41519	0.09531																									248	57.1971	38.2055			248	38.6788	35.423	30.1575	27.0668
	897	88.9494	33.6034	54.3251	12.4817			897	0.66566	0.5921	0.22368	0.36162	0.08309																									248.5	57.2339	38.2651			248.5	36.5822	33.9423	29.2978	26.7612
	898	88.9327	33.5767	54.2017	12.4671			898	0.7178	0.63836	0.24101	0.38906	0.08949																									249	57.3025	38.3157			249	34.8688	32.8757	28.8181	26.6257
	899	88.9193	33.5478	54.0772	12.445			899	0.54871	0.48791	0.18408	0.29673	0.06829																									249.5	57.4548	38.3601			249.5	33.5978	32.1348	28.5754	26.5564
	900	88.9029	33.5325	53.9472	12.4357			900	0.7426	0.66019	0.24901	0.40061	0.09235																									250	57.4876	38.3985			250	32.7425	31.6719	28.4526	26.5287
	901	88.8862	33.4861	53.8151	12.4117			901	0.59933	0.53272	0.20069	0.32253	0.07439																									250.5	57.5676	38.4309			250.5	32.2229	31.4062	28.3829	26.518
	902	88.8681	33.466	53.6892	12.3991			902	0.66791	0.59356	0.22352	0.3586	0.08281																									251	57.7132	38.4587			251	31.9325	31.2583	28.3438	26.4949
	903	88.8565	33.4327	53.5632	12.3839			903	0.68889	0.61212	0.23031	0.36899	0.08531																									251.5	57.7443	38.4891			251.5	31.7768	31.1693	28.3133	26.473
	904	88.8315	33.4134	53.4364	12.3734			904	0.84457	0.75024	0.2822	0.45131	0.1045																									252	57.7761	38.5116			252	31.6916	31.1198	28.2897	26.4544
	905	88.8236	33.3867	53.3086	12.3541			905	0.81709	0.72577	0.2728	0.43558	0.10094																									252.5	57.7941	38.5315			252.5	31.6399	31.0811	28.2735	26.4355
	906	88.8125	33.3476	53.1803	12.3384			906	0.77558	0.68881	0.25864	0.41246	0.09569																									253	57.7744	38.55			253	31.603	31.0556	28.2575	26.4308
	907	88.7922	33.333	53.0491	12.3211			907	0.63854	0.56697	0.21284	0.33874	0.07868																									253.5	57.8437	38.5649			253.5	31.5795	31.0339	28.2417	26.4595
	908	88.778	33.2855	52.9206	12.3014			908	0.65217	0.57898	0.21708	0.34513	0.08023																									254	57.8677	38.577			254	31.5619	31.0172	28.23	26.4489
	909	88.7587	33.2614	52.7878	12.2973			909	0.70431	0.62514	0.23426	0.37179	0.08661																									254.5	57.885	38.5882			254.5	31.5418	31.0035	28.2207	26.4319
	910	88.7457	33.215	52.6594	12.272			910	0.62467	0.55437	0.20748	0.32895	0.07666																									255	57.9072	38.6007			255	31.5306	30.9882	28.2119	26.4191
	911	88.7325	33.193	52.5326	12.2617			911	0.66808	0.5928	0.22176	0.35096	0.08192																									255.5	57.9303	38.6099			255.5	31.5199	30.977	28.2023	26.4037
	912	88.7218	33.166	52.408	12.2465			912	0.68893	0.61123	0.22849	0.36105	0.08437																									256	57.9521	38.6198			256	31.5086	30.9674	28.1942	26.3922
	913	88.7136	33.1291	52.2803	12.2368			913	0.62834	0.55742	0.20816	0.3285	0.07689																									256.5	57.9677	38.627			256.5	31.4988	30.9595	28.1856	26.3792
	914	88.6927	33.0944	52.1489	12.2143			914	0.62649	0.55565	0.20733	0.32671	0.07652																									257	57.9917	38.6314			257	31.4875	30.9525	28.1787	26.3647
	915	88.6754	33.0794	52.0168	12.2103			915	0.67836	0.60154	0.2244	0.35286	0.08283																									257.5	58.0053	38.637			257.5	31.4803	30.9425	28.1721	26.3491
	916	88.656	33.0487	51.8872	12.1885			916	0.57646	0.51107	0.19051	0.29911	0.07026																									258	58.0209	38.6444			258	31.4707	30.9317	28.1648	26.337
	917	88.6379	33.0319	51.7593	12.1843			917	0.73017	0.64721	0.24119	0.37793	0.08897																									258.5	58.0346	38.652			258.5	31.462	30.9231	28.1601	26.3207
	918	88.6238	33.0031	51.6363	12.1617			918	0.59271	0.52528	0.19561	0.30605	0.07208																									259	58.0561	38.6561			259	31.4557	30.9111	28.1553	26.3115
	919	88.6071	32.9688	51.5067	12.1496			919	0.73877	0.6546	0.24356	0.38052	0.08976																									259.5	58.0727	38.6609			259.5	31.4457	30.9021	28.1518	26.2955
	920	88.5974	32.9388	51.3837	12.1355			920	0.74414	0.65929	0.24511	0.38237	0.09031																									260	58.0852	38.6634			260	31.4359	30.8938	28.1466	26.2857
	921	88.5813	32.8994	51.2542	12.1221			921	0.78049	0.69137	0.25678	0.40003	0.09461																									260.5	58.0992	38.6693			260.5	31.4278	30.8844	28.1398	26.2744
	922	88.5566	32.8859	51.1295	12.1113			922	0.70026	0.62013	0.23029	0.35804	0.08481																									261	58.1119	38.6724			261	31.4197	30.8797	28.1356	26.2637
	923	88.5437	32.8512	51.0017	12.0961			923	0.74504	0.65969	0.24475	0.37998	0.09012																									261.5	58.1216	38.6757			261.5	31.4102	30.8716	28.1298	26.2532
	924	88.5256	32.8311	50.8749	12.0816			924	0.7215	0.63871	0.23688	0.36706	0.08717																									262	58.138	38.6756			262	31.4024	30.8648	28.1249	26.2447
	925	88.5083	32.7953	50.7492	12.0674			925	0.7111	0.62938	0.23321	0.36088	0.08581																									262.5	58.1505	38.6822			262.5	31.3914	30.857	28.1184	26.2355
	926	88.4955	32.7658	50.6251	12.0549			926	0.70331	0.6224	0.23045	0.35605	0.08478																									263	58.1609	38.6827			263	31.3855	30.8499	28.1137	26.2253
	927	88.4822	32.7468	50.5049	12.0459			927	0.78742	0.69673	0.25785	0.39769	0.09485																									263.5	58.172	38.6833			263.5	31.3748	30.8439	28.1084	26.2148
	928	88.4681	32.7143	50.3803	12.0316			928	0.58968	0.52168	0.19291	0.29708	0.07095																									264	58.1865	38.6854			264	31.3699	30.833	28.102	26.2085
	929	88.4532	32.6825	50.2541	12.021			929	0.55127	0.48762	0.18017	0.27704	0.06627																									264.5	58.1981	38.6896			264.5	31.3624	30.8216	28.0981	26.2011
	930	88.4358	32.6679	50.129	12.0125			930	0.4321	0.38213	0.14116	0.21661	0.05191																									265	58.2098	38.6881			265	31.3552	30.8133	28.0923	26.1932
	931	88.4186	32.6362	50.0039	11.9981			931	0.40921	0.36182	0.13355	0.20462	0.0491																									265.5	58.2169	38.6912			265.5	31.3494	30.8068	28.0878	26.1873
	932	88.4003	32.6103	49.8804	11.9848			932	0.30086	0.26596	0.09811	0.15007	0.03606																									266	58.2237	38.6901			266	31.3427	30.8008	28.085	26.1826
	933	88.3875	32.5851	49.7542	11.9751			933	0.24841	0.21956	0.08094	0.12359	0.02975																									266.5	58.233	38.6888			266.5	31.335	30.7937	28.083	26.1766
	934	88.3671	32.5555	49.6334	11.9645			934	0.1438	0.12707	0.04681	0.07137	0.0172																									267	58.2454	38.6855			267	31.3268	30.7856	28.079	26.1684
	935	88.3502	32.5417	49.5094	11.9592			935	0.25084	0.22162	0.08163	0.12419	0.03																									267.5	58.2527	38.6861			267.5	31.319	30.7803	28.0778	26.1618
	936	88.3361	32.5041	49.3907	11.9469			936	0.16142	0.14259	0.05247	0.07973	0.01928																									268	58.2641	38.4897			268	31.3131	30.7747	28.0738	26.156
	937	88.3187	32.4687	49.2743	11.931			937	0.16338	0.1443	0.05305	0.0805	0.01949																									268.5	58.2725	36.1805			268.5	31.3082	30.7692	28.0727	26.1878
	938	88.3029	32.4582	49.1524	11.9229			938	0.20058	0.17712	0.0651	0.09859	0.02391																									269	58.2819	32.555			269	31.2994	30.7657	28.0689	26.2051
	939	88.2855	32.4249	49.0381	11.9134			939	0.39887	0.35214	0.12933	0.1956	0.04752																									269.5	58.2909	29.3713			269.5	31.2934	30.7612	28.062	26.2008
	940	88.2683	32.4042	48.9195	11.9047			940	0.47181	0.41646	0.15289	0.23081	0.05617																									270	58.2997	26.6866			270	31.2898	30.7577	28.0564	26.1941
	941	88.2529	32.3738	48.8062	11.8927			941	0.37195	0.32826	0.12041	0.18153	0.04423																									270.5	58.3041	24.4465			270.5	31.2858	30.7548	28.0527	26.1895
	942	88.2375	32.3454	48.6925	11.8815			942	0.40532	0.35764	0.1311	0.19736	0.04816																									271	57.7843	22.4585			271	31.2826	30.7518	28.0504	26.1856
	943	88.2175	32.3203	48.5766	11.8714			943	0.27834	0.24554	0.08996	0.13521	0.03304																									271.5	52.5456	20.7468			271.5	31.2751	30.7457	28.0457	26.1817
	944	88.2024	32.3031	48.4639	11.8628			944	0.28579	0.25207	0.09232	0.1385	0.0339																									272	45.7432	19.3072			272	31.2727	30.7435	28.0418	26.1772
	945	88.1875	32.2681	48.3475	11.8503			945	0.36821	0.32472	0.11881	0.17802	0.04363																									272.5	40.7775	18.0806			272.5	31.2687	30.7403	28.0365	26.1744
	946	88.1723	32.2458	48.2353	11.839			946	0.19461	0.17159	0.06275	0.09387	0.02304																									273	37.2527	17.0353			273	31.2681	30.7356	28.0323	26.1707
	947	88.1552	32.2185	48.1232	11.8321			947	0.37112	0.32716	0.11957	0.17859	0.04391																									273.5	35.0376	16.1745			273.5	31.2627	30.7293	28.2675	26.162
	948	88.1401	32.186	48.0116	11.8188			948	0.27423	0.24171	0.08826	0.13166	0.03241																									274	33.5627	15.5027			274	31.2621	30.7242	30.0321	26.1582
	949	88.123	32.1642	47.9006	11.8091			949	0.49396	0.43529	0.15888	0.23661	0.05833																									274.5	32.6715	15.001			274.5	31.2562	31.1017	32.2614	26.9113
	950	88.1087	32.1226	47.7922	11.797			950	0.14726	0.12975	0.0473	0.07038	0.01737																									275	32.102	14.6385			275	31.9395	33.0103	34.9325	29.8304
	951	88.0934	32.1018	47.6838	11.783			951	0.48378	0.42618	0.1553	0.23068	0.057																									275.5	31.7974	14.3819			275.5	33.877	35.3843	38.3998	33.8774
	952	88.0776	32.0847	47.5739	11.7759			952	0.26891	0.23685	0.08628	0.12793	0.03167																									276	31.6509	14.1992			276	36.0276	38.4749	42.9549	39.6498
	953	88.0612	32.0573	47.4665	11.7628			953	0.34362	0.3026	0.11016	0.1631	0.04042																									276.5	31.5449	14.0716			276.5	38.6537	42.4626	47.7922	46.1266
	954	88.054	32.0185	47.365	11.7523			954	0.42411	0.37345	0.13579	0.20088	0.04984																									277	31.5267	13.9763			277	42.0631	46.8966	51.4153	51.8551
	955	88.0367	31.9806	47.2588	11.7362			955	0.34117	0.30035	0.10911	0.16123	0.04004																									277.5	31.5056	13.9044			277.5	46.38	50.7809	54.8251	56.5871
	956	88.0223	31.9656	47.1606	11.7308			956	0.32821	0.2889	0.10491	0.15479	0.0385																									278	31.4874	13.8513			278	50.5998	54.2075	58.1552	58.1269
	957	88.0058	31.9342	47.0592	11.7225			957	0.27067	0.23821	0.08644	0.12738	0.03173																									278.5	31.47	13.8113			278.5	53.8799	57.3892	60.0011	58.7059
	958	87.9884	31.901	46.9589	11.7103			958	0.46101	0.40564	0.14707	0.21649	0.05399																									279	31.458	13.7812			279	57.1056	59.7661	60.8482	58.9633
	959	87.97	31.8729	46.857	11.7017			959	0.37385	0.32888	0.11916	0.17517	0.04375																									279.5	31.4973	13.7572			279.5	59.8507	61.034	61.3097	59.1055
	960	87.9557	31.8339	46.762	11.6897			960	0.42066	0.36999	0.13391	0.19671	0.04917																									280	31.4771	13.7408			280	61.2552	61.7044	61.5582	59.1968
	961	87.9364	31.8076	46.6617	11.6847			961	0.4612	0.40556	0.1467	0.2152	0.05389																									280.5	31.491	13.7286			280.5	61.9778	62.091	61.7034	59.2596
	962	87.9138	31.7716	46.5615	11.6713			962	0.44174	0.38835	0.14035	0.20568	0.05156																									281	31.5018	13.714			281	62.4073	62.3274	61.7957	59.3138
	963	87.8952	31.7398	46.4659	11.6694			963	0.50503	0.4439	0.1603	0.23467	0.05893																									281.5	31.4878	13.7032			281.5	62.6663	62.4701	61.8631	59.468
	964	87.8788	31.7	46.3721	11.6581			964	0.4586	0.40301	0.14538	0.21266	0.05346																									282	31.4735	13.6935			282	62.8279	62.566	61.912	59.5739
	965	87.8576	31.6753	46.2741	11.6565			965	0.50374	0.44257	0.15956	0.2331	0.05872																									282.5	31.4608	13.6841			282.5	62.9261	62.6324	61.9543	59.604
	966	87.8431	31.6223	46.1817	11.6428			966	0.50275	0.44163	0.15898	0.23218	0.05853																									283	31.4362	13.6769			283	63.0037	62.687	61.9849	59.6218
	967	87.8267	31.5917	46.0884	11.6363			967	0.5024	0.44124	0.15872	0.23155	0.05846																									283.5	31.4387	13.669			283.5	63.0572	62.7242	62.0123	59.6295
	968	87.8105	31.5603	45.9962	11.6277			968	0.6521	0.57261	0.2058	0.29994	0.07582																									284	31.4272	13.6617			284	63.0961	62.7514	62.0346	59.6312
	969	87.794	31.5256	45.9054	11.6185			969	0.68622	0.60246	0.21634	0.31501	0.07973																									284.5	31.417	13.6557			284.5	63.121	62.78	62.0571	59.6366
	970	87.7774	31.4964	45.8169	11.6121			970	0.63461	0.55704	0.19988	0.29076	0.07369																									285	31.4588	13.648			285	63.1425	62.7989	62.067	59.6438
	971	87.7559	31.4636	45.7263	11.6015			971	0.71397	0.62655	0.22464	0.32647	0.08283																									285.5	31.4688	13.641			285.5	63.1609	62.8133	62.0692	59.6443
	972	87.7395	31.4352	45.6383	11.5959			972	0.68765	0.60334	0.21616	0.31383	0.07974																									286	31.4608	13.6353			286	63.1793	62.8266	62.0751	59.6397
	973	87.7253	31.4089	45.5536	11.5885			973	0.60648	0.53204	0.19049	0.27627	0.07028																									286.5	31.4534	13.6306			286.5	63.1969	62.841	62.0807	59.6359
	974	87.7088	31.3826	45.4688	11.581			974	0.57529	0.50458	0.18054	0.26158	0.06662																									287	31.4585	13.6257			287	63.2162	62.8575	62.0891	59.6284
	975	87.6904	31.3549	45.3825	11.5716			975	0.58987	0.51726	0.18495	0.2677	0.06826																									287.5	31.47	13.6183			287.5	63.23	62.8645	62.0885	59.6228
	976	87.6749	31.3301	45.3004	11.5652			976	0.57191	0.50142	0.17918	0.25908	0.06614																									288	31.4558	13.6125			288	63.2457	62.8741	62.089	59.6324
	977	87.6556	31.306	45.2162	11.5527			977	0.63864	0.5598	0.19993	0.28877	0.07378																									288.5	31.4489	13.6073			288.5	63.2621	62.8851	62.0947	59.6322
	978	87.6373	31.2791	45.1326	11.545			978	0.61509	0.53905	0.19239	0.27761	0.07101																									289	31.4427	13.6022			289	63.2795	62.8998	62.1007	59.6341
	979	87.6241	31.2506	45.0532	11.5376			979	0.63815	0.55917	0.19943	0.28751	0.07363																									289.5	31.4438	13.5983			289.5	63.2854	62.9092	62.0999	59.6269
	980	87.608	31.2204	44.9729	11.5289			980	0.60468	0.52975	0.18878	0.27194	0.06971																									290	31.4321	13.5932			290	63.2933	62.9198	62.0978	59.6238
	981	87.5959	31.1996	44.8945	11.5159			981	0.71338	0.62489	0.22257	0.32027	0.08215																									290.5	31.4399	13.5891			290.5	63.2961	62.9265	62.098	59.6193
	982	87.5828	31.1777	44.8173	11.5122			982	0.69218	0.60623	0.21581	0.31022	0.07969																									291	31.4317	13.5841			291	63.3106	62.9302	62.0984	59.6191
	983	87.5665	31.1653	44.7417	11.5074			983	0.66865	0.58551	0.20839	0.29917	0.07694																									291.5	31.4291	13.5811			291.5	63.3081	62.9329	62.1012	59.6183
	984	87.5543	31.1262	44.666	11.4899			984	0.73732	0.64556	0.2295	0.32933	0.08472																									292	31.417	13.5765			292	63.3185	62.9345	62.0964	59.6106
	985	87.538	31.1204	44.5904	11.4907			985	0.68817	0.60241	0.21416	0.30686	0.07908																									292.5	31.4297	13.5722			292.5	63.3246	62.9403	62.0981	59.6143
	986	87.5271	31.0908	44.5175	11.473			986	0.75083	0.65718	0.23344	0.33425	0.08614																									293	31.4218	13.569			293	63.3291	62.9419	62.0969	59.6073
	987	87.5107	31.0635	44.4477	11.4683			987	0.73928	0.64695	0.22965	0.32859	0.08478																									293.5	31.414	13.5661			293.5	63.3381	62.9456	62.0986	59.5946
	988	87.4975	31.0536	44.378	11.4665			988	0.73462	0.64277	0.22813	0.32601	0.08423																									294	31.4043	13.5644			294	63.3379	62.9536	62.0984	59.5893
	989	87.4844	31.0241	44.3115	11.4544			989	0.74906	0.65531	0.23239	0.33192	0.0858																									294.5	31.3559	13.5609			294.5	63.3434	62.961	62.1062	59.5713
	990	87.4672	30.9971	44.2429	11.4411			990	0.73227	0.6405	0.22698	0.32398	0.08378																									295	31.3594	13.5585			295	63.3473	62.9687	62.113	59.5668
	991	87.4518	30.9796	44.1753	11.4383			991	0.75358	0.65902	0.23346	0.3329	0.0862																									295.5	31.3507	13.5564			295.5	63.3555	62.9778	62.1172	59.558
	992	87.4365	30.9566	44.1099	11.429			992	0.75102	0.65667	0.23249	0.33127	0.08583																									296	31.4026	13.5516			296	63.3654	62.9815	62.1191	59.5514
	993	87.4234	30.9249	44.0444	11.4215			993	0.73728	0.64455	0.228	0.32473	0.08421																									296.5	31.4333	13.5485			296.5	63.3717	62.9831	62.1215	59.5452
	994	87.4082	30.9081	43.9817	11.4149			994	0.7541	0.65915	0.23308	0.33167	0.08608																									297	31.4114	13.5472			297	63.3736	62.9858	62.1267	59.5409
	995	87.3898	30.879	43.9196	11.4081			995	0.75176	0.65696	0.23214	0.33017	0.08576																									297.5	31.3963	13.5454			297.5	63.3813	62.989	62.137	59.5351
	996	87.3736	30.8633	43.8569	11.3978			996	0.74884	0.65429	0.23112	0.32842	0.08535																									298	31.4032	13.849			298	63.3808	62.9951	62.1443	59.5303
	997	87.3562	30.8323	43.7963	11.3874			997	0.73971	0.64618	0.22807	0.32397	0.08423																									298.5	31.39	15.0978			298.5	63.3839	62.9938	62.1492	59.5262
	998	87.3391	30.8138	43.7359	11.3852			998	0.73887	0.64532	0.22767	0.32315	0.08412																									299	31.4066	16.4123			299	63.3806	62.9964	62.1504	59.521
	999	87.3227	30.7886	43.6769	11.3657			999	0.73857	0.64494	0.2274	0.32258	0.08394																									299.5	31.4632	17.8289			299.5	63.3854	63.004	62.1523	59.51
	1000	87.3083	30.7627	43.6184	11.3676			1000	0.73532	0.642	0.2262	0.32073	0.08359																									300	31.4769	19.4473			300	63.387	63.004	62.1539	59.5135
	1001	87.2928	30.7345	43.562	11.3603			1001	0.74442	0.64983	0.22879	0.32428	0.08457																									300.5	31.4659	21.3133			300.5	63.3841	63.0087	62.1588	59.5084
	1002	87.2775	30.7137	43.5062	11.3473			1002	0.72805	0.63542	0.22361	0.31675	0.08261																									301	31.7428	23.4545			301	63.3754	63.0121	62.1633	59.4971
	1003	87.2571	30.6996	43.4511	11.3451			1003	0.73442	0.64083	0.22546	0.31911	0.08332																									301.5	34.0743	25.7337			301.5	63.3713	63.0111	62.1657	59.4883
	1004	87.2398	30.6686	43.397	11.3291			1004	0.72336	0.63106	0.22184	0.31392	0.08195																									302	37.8923	27.5945			302	63.3685	63.0155	62.1663	59.482
	1005	87.2235	30.6409	43.3429	11.3253			1005	0.68174	0.59464	0.20889	0.29549	0.07721																									302.5	42.8151	29.1621			302.5	63.3691	63.0204	62.1656	59.4716
	1006	87.208	30.615	43.2908	11.3198			1006	0.71252	0.62137	0.21814	0.30846	0.08066																									303	47.1846	30.665			303	63.3641	63.0208	62.1676	59.4718
	1007	87.1949	30.5964	43.2404	11.3133			1007	0.72753	0.63437	0.2226	0.31459	0.08231																									303.5	51.1075	32.2374			303.5	63.3629	63.0215	61.6916	59.4672
	1008	87.1827	30.5726	43.1926	11.3088			1008	0.72685	0.63369	0.22222	0.31395	0.0822																									304	53.6689	33.7273			304	63.3611	63.0303	57.23	59.4647
	1009	87.1683	30.5467	43.1437	11.3024			1009	0.71972	0.62737	0.21985	0.31051	0.08135																									304.5	54.9464	34.8947			304.5	63.3633	62.1824	51.4636	57.8929
	1010	87.1531	30.5277	43.0961	11.2892			1010	0.71914	0.62675	0.21954	0.30992	0.08119																									305	55.5735	35.7413			305	61.9848	56.8272	46.3077	48.9122
	1011	87.1349	30.495	43.0507	11.2842			1011	0.72278	0.62979	0.22041	0.31116	0.08156																									305.5	55.9951	36.3865			305.5	56.8918	51.1535	42.0414	40.6441
	1012	87.1209	30.4728	43.0062	11.2766			1012	0.71877	0.6262	0.21903	0.30912	0.08105																									306	56.273	36.8606			306	51.8148	46.6172	38.5915	35.1696
	1013	87.1047	30.4491	42.9613	11.2699			1013	0.71761	0.62507	0.21851	0.30829	0.08087																									306.5	56.4006	37.1872			306.5	47.4582	42.766	35.7457	31.5254
	1014	87.0925	30.4243	42.9199	11.2644			1014	0.72068	0.62766	0.21926	0.30932	0.08118																									307	56.5128	37.4119			307	44.1098	39.6692	33.3407	29.1022
	1015	87.0773	30.402	42.8776	11.255			1015	0.70817	0.61666	0.2153	0.30365	0.0797																									307.5	56.5864	37.574			307.5	41.2197	37.1766	31.4245	27.6557
	1016	87.0612	30.3729	42.837	11.2482			1016	0.71129	0.61926	0.21604	0.3047	0.08001																									308	56.6369	37.6955			308	38.7721	35.2245	30.0891	26.955
	1017	87.0482	30.343	42.7968	11.2416			1017	0.70337	0.61227	0.21342	0.30102	0.07907																									308.5	56.6787	37.7872			308.5	36.6789	33.783	29.2577	26.6616
	1018	87.031	30.3205	42.7573	11.2311			1018	0.71422	0.62159	0.21655	0.30538	0.08021																									309	56.7196	37.8618			309	34.9592	32.7477	28.8027	26.5341
	1019	87.0149	30.2892	42.7177	11.2262			1019	0.68878	0.59934	0.20863	0.29423	0.07732																									309.5	56.8175	37.925			309.5	33.6793	32.0334	28.5745	26.4709
	1020	86.9997	30.2713	42.6808	11.2205			1020	0.69896	0.60809	0.21158	0.29832	0.07843																									310	56.8659	37.9819			310	32.8024	31.6078	28.4555	26.4319
	1021	86.9855	30.2483	42.6454	11.2131			1021	0.70175	0.61042	0.21227	0.29926	0.07869																									310.5	56.8983	38.0305			310.5	32.2661	31.3497	28.3889	26.4029
	1022	86.9755	30.229	42.6083	11.2067			1022	0.6897	0.59987	0.20849	0.29387	0.07729																									311	56.9319	38.0742			311	31.9667	31.2052	28.3482	26.3805
	1023	86.9592	30.1991	42.5746	11.2028			1023	0.69508	0.60444	0.20991	0.29593	0.07787																									311.5	56.9642	38.1096			311.5	31.8047	31.1198	28.3198	26.3602
	1024	86.944	30.1802	42.542	11.1953			1024	0.69058	0.60042	0.20842	0.29379	0.07731																									312	56.9942	38.1419			312	31.7101	31.0645	28.3005	26.3445
	1025	86.9269	30.154	42.5073	11.1903			1025	0.69753	0.60634	0.21033	0.2965	0.07806																									312.5	57.027	38.1704			312.5	31.6493	31.0266	28.2797	26.3293
	1026	86.9107	30.1318	42.4757	11.1836			1026	0.69636	0.60521	0.20983	0.29578	0.07788																									313	57.0595	38.1978			313	31.6098	30.9997	28.2636	26.3149
	1027	86.8944	30.1019	42.4442	11.1789			1027	0.69305	0.60222	0.20862	0.29416	0.07748																									313.5	57.0901	38.214			313.5	31.5799	30.976	28.2487	26.2986
	1028	86.8761	30.0848	42.4143	11.1665			1028	0.69385	0.60279	0.20874	0.29429	0.07748																									314	57.1177	38.2315			314	31.5565	30.9611	28.235	26.284
	1029	86.8601	30.0608	42.3839	11.1615			1029	0.68628	0.5961	0.2063	0.29087	0.0766																									314.5	57.1416	38.2502			314.5	31.5378	30.943	28.2217	26.2677
	1030	86.8438	30.0375	42.3567	11.1549			1030	0.69055	0.5997	0.20742	0.29249	0.07703																									315	57.1644	38.2642			315	31.5237	30.9278	28.2083	26.2577
	1031	86.8277	30.0128	42.3279	11.149			1031	0.68736	0.59682	0.2063	0.29094	0.07663																									315.5	57.1876	38.2756			315.5	31.5073	30.9166	28.1978	26.2446
	1032	86.8127	29.9771	42.3012	11.1404			1032	0.68787	0.59716	0.2062	0.29098	0.07663																									316	57.2088	38.2854			316	31.4894	30.9028	28.1866	26.2325
	1033	86.7924	29.9474	42.2736	11.1334			1033	0.67613	0.58683	0.20248	0.28582	0.07528																									316.5	57.2256	38.2971			316.5	31.4771	30.8931	28.175	26.2231
	1034	86.773	29.9161	42.2469	11.1313			1034	0.68015	0.59019	0.20347	0.28734	0.07571																									317	57.2477	38.3067			317	31.4639	30.8837	28.1649	26.2104
	1035	86.7569	29.887	42.2214	11.119			1035	0.68234	0.59198	0.20393	0.28809	0.07587																									317.5	57.2693	38.3178			317.5	31.4519	30.8747	28.1546	26.1991
	1036	86.7405	29.8487	42.1978	11.1143			1036	0.68202	0.59159	0.20357	0.2878	0.0758																									318	57.2856	38.3302			318	31.4396	30.8658	28.1477	26.1886
	1037	86.7264	29.8177	42.1737	11.1105			1037	0.67497	0.58538	0.20126	0.28466	0.07499																									318.5	57.3056	38.3358			318.5	31.4263	30.857	28.141	26.1777
	1038	86.7125	29.7798	42.1503	11.0982			1038	0.67172	0.58247	0.20004	0.28313	0.07455																									319	57.3241	38.3406			319	31.4108	30.8465	28.1338	26.1651
	1039	86.6993	29.7514	42.1277	11.0972			1039	0.67636	0.5864	0.20123	0.28494	0.07506																									319.5	57.3432	38.3451			319.5	31.3961	30.8379	28.1265	26.154
	1040	86.6842	29.7172	42.1069	11.0915			1040	0.6717	0.58226	0.19961	0.28283	0.0745																									320	57.36	38.3515			320	31.3814	30.8266	28.1173	26.1453
	1041	86.669	29.6796	42.085	11.0868			1041	0.67176	0.58221	0.19938	0.28271	0.07448																									320.5	57.3708	38.3532			320.5	31.3668	30.8179	28.1053	26.135
	1042	86.6508	29.6415	42.0643	11.0817			1042	0.672	0.58229	0.19919	0.28267	0.07447																									321	57.3902	38.36			321	31.355	30.8089	28.0995	26.1261
	1043	86.6336	29.608	42.043	11.0759			1043	0.66525	0.57633	0.19697	0.27969	0.07368																									321.5	57.403	38.3668			321.5	31.3455	30.8018	28.0894	26.1201
	1044	86.6196	29.5694	42.0233	11.0721			1044	0.66833	0.5789	0.19762	0.28085	0.074																									322	57.4167	38.3696			322	31.3371	30.7944	28.0801	26.1135
	1045	86.6066	29.5351	42.0035	11.0599			1045	0.66452	0.57552	0.19627	0.27912	0.0735																									322.5	57.4248	38.3705			322.5	31.3288	30.7875	28.0722	26.1059
	1046	86.5934	29.5089	41.9864	11.0524			1046	0.64714	0.56038	0.19096	0.27171	0.07152																									323	57.4324	38.3727			323	31.3174	30.777	28.0628	26.0992
	1047	86.5773	29.4864	41.9694	11.0541			1047	0.65694	0.56876	0.19371	0.27571	0.07262																									323.5	57.4431	38.3695			323.5	31.3095	30.7663	28.0557	26.0888
	1048	86.5611	29.4477	41.9517	11.0446			1048	0.66274	0.57367	0.19516	0.27803	0.0732																									324	57.463	38.3731			324	31.3012	30.7579	28.0495	26.0818
	1049	86.5437	29.4332	41.9374	11.0417			1049	0.65896	0.57029	0.19395	0.27635	0.07276																									324.5	57.4682	38.3723			324.5	31.292	30.751	28.0483	26.0743
	1050	86.5254	29.403	41.9204	11.0322			1050	0.65463	0.56642	0.19248	0.27442	0.07222																									325	57.4897	38.3755			325	31.2856	30.7413	28.0443	26.0687
	1051	86.5102	29.3917	41.906	11.0293			1051	0.65521	0.56682	0.19258	0.27457	0.07226																									325.5	57.5038	38.3755			325.5	31.2762	30.7369	28.038	26.061
	1052	86.49	29.3609	41.8891	11.0232			1052	0.65118	0.56321	0.19119	0.27277	0.07178																									326	57.5161	38.3799			326	31.2653	30.7313	28.0309	26.0546
	1053	86.475	29.3351	41.8743	11.0155			1053	0.64919	0.56139	0.19044	0.27184	0.07151																									326.5	57.5279	38.3836			326.5	31.254	30.7213	28.0234	26.0496
	1054	86.4567	29.3137	41.8605	11.0097			1054	0.64646	0.55891	0.1895	0.27061	0.07117																									327	57.5411	38.3848			327	31.2479	30.7134	28.0166	26.0423
	1055	86.4425	29.2962	41.8476	11.0023			1055	0.64847	0.56055	0.18998	0.27137	0.07135																									327.5	57.5522	38.3862			327.5	31.242	30.7039	28.0101	26.0318
	1056	86.4292	29.2746	41.8352	10.994			1056	0.64641	0.55869	0.18923	0.27043	0.07107																									328	57.5617	37.8612			328	31.2369	30.6989	28.0031	26.051
	1057	86.4119	29.2481	41.823	10.9874			1057	0.64482	0.5572	0.1886	0.26968	0.07085																									328.5	57.5723	35.4829			328.5	31.2311	30.69	27.9952	26.1291
	1058	86.3967	29.2281	41.8107	10.9826			1058	0.63818	0.55137	0.18653	0.26683	0.07009																									329	57.5876	32.3957			329	31.2234	30.6817	27.9898	26.1195
	1059	86.3804	29.1993	41.7995	10.9723			1059	0.61875	0.53448	0.18067	0.25863	0.06789																									329.5	57.5998	29.7114			329.5	31.2153	30.6722	27.9816	26.1095
	1060	86.3693	29.181	41.7882	10.9715			1060	0.63585	0.54918	0.18555	0.26571	0.06976																									330	57.6082	27.3373			330	31.2075	30.6666	27.9762	26.1025
	1061	86.355	29.1671	41.7801	10.966			1061	0.62121	0.53645	0.18119	0.25954	0.06812																									330.5	57.6156	25.2866			330.5	31.2041	30.6583	27.9657	26.1006
	1062	86.3397	29.1409	41.7704	10.9641			1062	0.63266	0.54624	0.18436	0.26426	0.06937																									331	57.0179	23.4375			331	31.2005	30.6481	27.9589	26.1064
	1063	86.3275	29.1193	41.7623	10.9512			1063	0.62239	0.53729	0.18124	0.25992	0.06816																									331.5	51.7902	21.7552			331.5	31.1947	30.6391	27.9558	26.0982
	1064	86.3142	29.0923	41.7553	10.9467			1064	0.63196	0.54547	0.18385	0.26388	0.06918																									332	45.4476	20.2968			332	31.1931	30.6315	27.9507	26.0912
	1065	86.2972	29.0716	41.7464	10.9417			1065	0.62913	0.54292	0.1829	0.26264	0.06884																									332.5	40.9856	19.0386			332.5	31.1842	30.6248	27.9468	26.0858
	1066	86.279	29.0477	41.7386	10.9339			1066	0.61713	0.53245	0.17926	0.25758	0.06748																									333	37.5995	17.9461			333	31.1815	30.6205	27.9398	26.0734
	1067	86.2626	29.0127	41.7332	10.9283			1067	0.62032	0.5351	0.17997	0.25888	0.06779																									333.5	35.4412	17.0021			333.5	31.1704	30.6163	28.2412	26.0658
	1068	86.2504	29.0043	41.7273	10.9229			1068	0.61944	0.53427	0.17966	0.25848	0.06766																									334	33.9356	16.2023			334	31.1645	30.6108	30.0625	26.0583
	1069	86.2354	28.9752	41.721	10.9199			1069	0.58626	0.50556	0.16987	0.24459	0.06402																									334.5	32.9237	15.5605			334.5	31.1583	31.0761	32.3112	26.8371
	1070	86.2193	28.9483	41.7147	10.9131			1070	0.60469	0.52136	0.17505	0.25224	0.06599																									335	32.2275	15.0626			335	31.8575	32.9244	35.0229	29.7488
	1071	86.2013	28.9285	41.7086	10.9098			1071	0.61661	0.53153	0.17838	0.25718	0.06727																									335.5	31.8124	14.6934			335.5	33.7812	35.3049	38.5491	33.7882
	1072	86.1863	28.9092	41.7023	10.9031			1072	0.61536	0.53036	0.1779	0.25662	0.06709																									336	31.5849	14.4244			336	35.9143	38.4098	43.1601	39.5676
	1073	86.1722	28.8717	41.6965	10.8993			1073	0.60363	0.52016	0.17428	0.25169	0.06579																									336.5	31.4506	14.2265			336.5	38.5194	42.4028	47.7027	46.3452
	1074	86.156	28.8375	41.6918	10.8926			1074	0.62158	0.53553	0.17925	0.25915	0.06771																									337	31.3829	14.0848			337	41.9003	46.8246	51.2868	52.0447
	1075	86.1418	28.8036	41.6886	10.887			1075	0.59252	0.51041	0.17067	0.24701	0.06451																									337.5	31.3479	13.9811			337.5	46.1816	50.6778	54.6842	56.494
	1076	86.1305	28.7747	41.6852	10.8854			1076	0.61471	0.52945	0.17688	0.25624	0.06691																									338	31.3182	13.8987			338	50.3894	54.0867	57.9366	57.8995
	1077	86.1182	28.7535	41.684	10.8782			1077	0.60434	0.52045	0.17377	0.25191	0.06574																									338.5	31.274	13.8388			338.5	53.65	57.2468	59.6886	58.4614
	1078	86.1012	28.7164	41.6783	10.8723			1078	0.60321	0.51937	0.17322	0.25141	0.06558																									339	31.2594	13.7927			339	56.8397	59.5863	60.511	58.7166
	1079	86.084	28.6928	41.6752	10.8674			1079	0.60474	0.52058	0.17352	0.25203	0.06572																									339.5	31.2671	13.7575			339.5	59.581	60.8243	60.9894	58.8593
	1080	86.0705	28.6749	41.6729	10.8639			1080	0.59722	0.51403	0.17125	0.24888	0.06488																									340	31.2572	13.7311			340	60.9848	61.4764	61.257	58.9573
	1081	86.0555	28.6513	41.6699	10.8553			1081	0.58083	0.49984	0.16642	0.24203	0.06305																									340.5	31.2431	13.7079			340.5	61.713	61.8771	61.4106	59.0172
	1082	86.0432	28.6377	41.6676	10.8481			1082	0.5894	0.50714	0.16879	0.24559	0.06394																									341	31.2288	13.6915			341	62.1662	62.1099	61.5048	59.0685
	1083	86.031	28.6161	41.667	10.8464			1083	0.59814	0.51459	0.17116	0.24923	0.06488																									341.5	31.2158	13.6773			341.5	62.4319	62.2644	61.57	59.1108
	1084	86.0158	28.6016	41.6644	10.8425			1084	0.57852	0.49762	0.16547	0.24104	0.06273																									342	31.2034	13.6656			342	62.5995	62.369	61.6158	59.1345
	1085	86.0026	28.5811	41.6638	10.8296			1085	0.5933	0.51025	0.16957	0.24719	0.06425																									342.5	31.1911	13.657			342.5	62.7097	62.4424	61.6581	59.168
	1086	85.9883	28.5603	41.6616	10.8213			1086	0.5541	0.47646	0.15825	0.23085	0.05996																									343	31.1784	13.648			343	62.7812	62.4977	61.6898	59.3429
	1087	85.9752	28.5461	41.6595	10.8194			1087	0.56697	0.48745	0.16185	0.2362	0.06134																									343.5	31.1663	13.642			343.5	62.8299	62.5436	61.7081	59.3546
	1088	85.9619	28.5333	41.6578	10.8149			1088	0.59317	0.5099	0.16925	0.2471	0.06415																									344	31.1535	13.6361			344	62.8677	62.5797	61.7323	59.3689
	1089	85.951	28.5114	41.6578	10.8056			1089	0.57919	0.49782	0.16514	0.24128	0.06258																									344.5	31.1471	13.6276			344.5	62.8889	62.6137	61.7495	59.3732
	1090	85.9379	28.4928	41.6556	10.7944			1090	0.55573	0.47758	0.15834	0.23149	0.05999																									345	31.1356	13.6213			345	62.9113	62.6377	61.7615	59.379
	1091	85.9248	28.4797	41.6546	10.7889			1091	0.58835	0.50554	0.16756	0.24507	0.06348																									345.5	31.1316	13.6152			345.5	62.9314	62.6583	61.7718	59.3804
	1092	85.9143	28.4645	41.6564	10.7865			1092	0.58124	0.49937	0.16545	0.24212	0.0627																									346	31.1111	13.6089			346	62.9443	62.6816	61.7824	59.442
	1093	85.8991	28.4467	41.6538	10.7734			1093	0.51058	0.43858	0.14524	0.21268	0.05501																									346.5	31.1166	13.6035			346.5	62.9601	62.6977	61.7956	59.5388
	1094	85.8837	28.4241	41.6532	10.7707			1094	0.53965	0.46347	0.15339	0.22478	0.05812																									347	31.104	13.5977			347	62.9698	62.7115	61.8047	59.5294
	1095	85.8702	28.4028	41.6551	10.7635			1095	0.52067	0.4471	0.14788	0.21689	0.05604																									347.5	31.128	13.5917			347.5	62.978	62.7191	61.8128	59.5291
	1096	85.8568	28.3903	41.655	10.7526			1096	0.50323	0.43206	0.14287	0.20962	0.05411																									348	31.1478	13.5866			348	62.9821	62.7271	61.82	59.5177
	1097	85.8441	28.3719	41.6579	10.7484			1097	0.57852	0.49663	0.16414	0.241	0.06218																									348.5	31.1386	13.5832			348.5	62.9803	62.7366	61.8239	59.5191
	1098	85.8327	28.3575	41.6603	10.7386			1098	0.50291	0.43166	0.14261	0.20951	0.05401																									349	31.1348	13.58			349	62.9805	62.751	61.8259	59.5146
	1099	85.8191	28.3442	41.6628	10.7333			1099	0.50772	0.43572	0.14391	0.21153	0.0545																									349.5	31.1367	13.5769			349.5	62.9858	62.7624	61.8312	59.5105
	1100	85.8063	28.3239	41.665	10.7265			1100	0.48577	0.41682	0.13759	0.2024	0.05211																									350	31.1243	13.5739			350	62.9948	62.7693	61.8336	59.5124
	1101	85.7935	28.3046	41.6673	10.7168			1101	0.49696	0.42636	0.14066	0.20707	0.05326																									350.5	31.114	13.5704			350.5	62.9937	62.7792	61.84	59.5103
	1102	85.7795	28.2923	41.6701	10.7082			1102	0.46883	0.40216	0.13264	0.19536	0.0502																									351	31.1043	13.5678			351	63.0016	62.7868	61.8435	59.5087
	1103	85.7654	28.2766	41.6728	10.7024			1103	0.46637	0.39998	0.13187	0.19435	0.04991																									351.5	31.1268	13.5658			351.5	63.0018	62.789	61.8403	59.5069
	1104	85.7541	28.2586	41.6769	10.6933			1104	0.46765	0.40103	0.13215	0.1949	0.05001																									352	31.125	13.5626			352	63.0054	62.7984	61.8404	59.5003
	1105	85.7398	28.2403	41.6795	10.6849			1105	0.50644	0.43422	0.14302	0.21108	0.05411																									352.5	31.1148	13.5601			352.5	63.0053	62.8055	61.8391	59.4997
	1106	85.7262	28.2324	41.6819	10.6823			1106	0.39792	0.34112	0.11234	0.16586	0.04251																									353	31.0878	13.5591			353	63.0059	62.8088	61.8427	59.5006
	1107	85.7135	28.2117	41.6858	10.6743			1107	0.48304	0.41403	0.13627	0.20136	0.05156																									353.5	31.1242	13.5546			353.5	63.0082	62.8219	61.8421	59.5018
	1108	85.6974	28.199	41.6892	10.6608			1108	0.41565	0.3562	0.11721	0.17328	0.04431																									354	31.1291	13.5513			354	63.0157	62.8234	61.8414	59.4984
	1109	85.6791	28.1852	41.6925	10.6632			1109	0.41278	0.35367	0.11634	0.1721	0.04402																									354.5	31.1451	13.5512			354.5	63.0252	62.8236	61.8351	59.4929
	1110	85.6637	28.1676	41.6957	10.6518			1110	0.47899	0.41032	0.13492	0.19972	0.05102																									355	31.1354	13.5509			355	63.0365	62.8293	61.8274	59.4901
	1111	85.6492	28.1463	41.7008	10.6378			1111	0.33154	0.28396	0.09332	0.13825	0.03527																									355.5	31.1286	13.5493			355.5	63.038	62.8303	61.8219	59.4915
	1112	85.6326	28.1367	41.7045	10.6293			1112	0.41357	0.35415	0.11636	0.17248	0.04396																									356	31.1183	13.5477			356	63.0406	62.8333	61.8171	59.4855
	1113	85.6165	28.1349	41.7099	10.6269			1113	0.2685	0.22988	0.07554	0.11199	0.02853																									356.5	31.0945	13.5465			356.5	63.0503	62.8397	61.8163	59.4857
	1114	85.6016	28.1141	41.7139	10.6122			1114	0.29985	0.25668	0.0843	0.12508	0.03182																									357	31.0972	13.5439			357	63.0607	62.8368	61.8158	59.4847
	1115	85.5862	28.0998	41.7192	10.6025			1115	0.24987	0.21385	0.07021	0.10424	0.02649																									357.5	31.1606	13.542			357.5	63.074	62.8423	61.8128	59.4855
	1116	85.5727	28.0959	41.7254	10.5968			1116	0.20136	0.17231	0.05657	0.08402	0.02134																									358	31.1647	14.1356			358	63.088	62.8386	61.8083	59.4825
	1117	85.5592	28.0876	41.7316	10.5818			1117	0.07962	0.06812	0.02236	0.03323	0.00842																									358.5	31.1554	15.2661			358.5	63.0926	62.8425	61.8018	59.4783
	1118	85.5424	28.0662	41.7368	10.5714			1118	0.21753	0.18608	0.06105	0.09079	0.023																									359	31.1587	16.3876			359	63.1058	62.8433	61.7975	59.4831
	1119	85.5255	28.0557	41.7419	10.5647			1119	0.11317	0.09679	0.03175	0.04724	0.01196																									359.5	31.2043	17.5602			359.5	63.1096	62.8443	61.7977	59.4773
	1120	85.5125	28.0322	41.7478	10.5501			1120	0.14189	0.12133	0.03977	0.05924	0.01497																									360	31.2148	18.8574			360	63.1214	62.8427	61.8031	59.4781
	1121	85.4964	28.0333	41.7539	10.5418			1121	0.18586	0.1589	0.0521	0.0776	0.01959																									360.5	31.1728	20.2993			360.5	63.1289	62.8434	61.8101	59.4743
	1122	85.4824	28.0094	41.7604	10.5308			1122	0.08169	0.06983	0.02288	0.03411	0.0086																									361	31.6143	21.9105			361	63.1241	62.848	61.8067	59.4719
	1123	85.4673	27.9922	41.7648	10.5161			1123	0.12817	0.10954	0.03588	0.05353	0.01348																									361.5	34.0029	23.6836			361.5	63.1244	62.8476	61.7971	59.4639
	1124	85.4524	27.9666	41.7715	10.5058			1124	0.1087	0.09289	0.0304	0.04541	0.01142																									362	37.8758	25.5118			362	63.1256	62.852	61.8022	59.4611
	1125	85.4353	27.9446	41.7787	10.5003			1125	0.14428	0.12327	0.04032	0.06028	0.01515																									362.5	42.5008	27.1125			362.5	63.1269	62.8528	61.8036	59.4523
	1126	85.4195	27.933	41.7839	10.4833			1126	0.05159	0.04407	0.01441	0.02156	0.00541																									363	46.4238	28.4205			363	63.126	62.8476	61.8013	59.4462
	1127	85.4061	27.9046	41.7908	10.4653			1127	0.15725	0.1343	0.04388	0.06572	0.01646																									363.5	49.6464	29.6254			363.5	63.1308	62.8443	61.2973	59.4408
	1128	85.3897	27.8766	41.7978	10.4554			1128	0.09922	0.08473	0.02766	0.04147	0.01037																									364	52.1768	30.8628			364	63.1432	62.8463	56.8374	59.4364
	1129	85.3756	27.845	41.8044	10.4361			1129	0.10591	0.09042	0.02949	0.04428	0.01105																									364.5	53.665	32.1477			364.5	63.1499	61.9676	51.0871	57.7182
	1130	85.363	27.8293	41.8111	10.4231			1130	0.07057	0.06024	0.01964	0.02951	0.00736																									365	54.5232	33.36			365	61.7194	56.5934	45.9503	48.6044
	1131	85.3475	27.8072	41.8186	10.4116			1131	0.2956	0.25229	0.0822	0.12362	0.03078																									365.5	55.0285	34.3769			365.5	56.6327	50.9255	41.7079	40.4192
	1132	85.3364	27.7828	41.8273	10.402			1132	0.23411	0.19978	0.06504	0.09792	0.02435																									366	55.3596	35.1743			366	51.5746	46.3945	38.2804	35.0185
	1133	85.3229	27.7592	41.8346	10.3862			1133	0.15331	0.13081	0.04256	0.06414	0.01592																									366.5	55.5758	35.8053			366.5	47.2387	42.5567	35.4548	31.4104
	1134	85.3139	27.7297	41.8448	10.3693			1134	0.04174	0.03561	0.01157	0.01747	0.00433																									367	55.7263	36.3064			367	43.7575	39.4739	33.0694	29.0138
	1135	85.302	27.7224	41.8536	10.3727			1135	0.01546	0.01319	0.00429	0.00647	0.0016																									367.5	55.8361	36.6826			367.5	40.9096	37.0021	31.1817	27.5838
	1136	85.294	27.7142	41.8642	10.3636			1136	0.12876	0.10982	0.03568	0.0539	0.01334																									368	55.919	36.958			368	38.4967	35.0714	29.8681	26.8954
	1137	85.2835	27.7078	41.8736	10.3651			1137	0.28785	0.24549	0.07976	0.12053	0.02984																									368.5	55.9844	37.1556			368.5	36.4343	33.6505	29.0575	26.6087
	1138	85.2713	27.706	41.8827	10.3532			1138	0.20329	0.17335	0.05632	0.08514	0.02105																									369	56.0393	37.3039			369	34.7614	32.6289	28.6128	26.4797
	1139	85.2592	27.7005	41.8935	10.3542			1139	0.2985	0.2545	0.08269	0.12505	0.03091																									369.5	56.0555	37.4244			369.5	33.5705	31.9324	28.387	26.4136
	1140	85.2496	27.7044	41.9045	10.3513			1140	0.25599	0.21823	0.07092	0.10727	0.0265																									370	56.105	37.5178			370	32.7083	31.5009	28.2673	26.3753
	1141	85.2406	27.6985	41.9151	10.349			1141	0.19337	0.16483	0.05356	0.08105	0.02001																									370.5	56.1566	37.5916			370.5	32.1769	31.2572	28.2026	26.3492
	1142	85.23	27.697	41.9261	10.3463			1142	0.22479	0.19159	0.06226	0.09425	0.02326																									371	56.1882	37.6625			371	31.8774	31.1192	28.1612	26.3244
	1143	85.2216	27.6833	41.937	10.336			1143	0.31183	0.26575	0.08632	0.13077	0.03223																									371.5	56.2157	37.7148			371.5	31.7155	31.0384	28.1342	26.3038
	1144	85.21	27.6781	41.9486	10.3416			1144	0.11326	0.09651	0.03135	0.04751	0.01171																									372	56.2477	37.7621			372	31.6208	30.9846	28.1096	26.2849
	1145	85.1998	27.6539	41.9607	10.3311			1145	0.14604	0.12443	0.04039	0.06128	0.01509																									372.5	56.282	37.802			372.5	31.5666	30.9507	28.0915	26.265
	1146	85.1919	27.635	41.9725	10.3224			1146	0.15764	0.1343	0.04356	0.06617	0.01627																									373	56.3128	37.845			373	31.5294	30.9255	28.0741	26.2478
	1147	85.1799	27.6253	41.9843	10.3107			1147	0.05918	0.05041	0.01635	0.02484	0.0061																									373.5	56.3454	37.8788			373.5	31.5029	30.9052	28.0607	26.2304
	1148	85.1689	27.6181	41.9955	10.314			1148	0.27113	0.23092	0.07488	0.11386	0.02796																									374	56.3724	37.9095			374	31.4805	30.8914	28.0484	26.217
	1149	85.1619	27.5918	42.0099	10.3027			1149	0.21854	0.18611	0.0603	0.09181	0.02252																									374.5	56.4049	37.9367			374.5	31.4637	30.8791	28.0359	26.2004
	1150	85.1553	27.5692	42.0211	10.2967			1150	0.12164	0.10358	0.03354	0.05111	0.01252																									375	56.4324	37.9609			375	31.4428	30.8674	28.0234	26.188
	1151	85.1461	27.5879	42.0354	10.3086			1151	0.2034	0.17319	0.05611	0.0855	0.02097																									375.5	56.4561	37.9807			375.5	31.4256	30.8546	28.0114	26.1744
	1152	85.1357	27.5773	42.049	10.2992			1152	0.24762	0.21081	0.06829	0.10412	0.0255																									376	56.4827	37.9964			376	31.4145	30.8413	27.9991	26.1578
	1153	85.1285	27.5977	42.0621	10.3002			1153	0.23812	0.20271	0.06572	0.10016	0.02453																									376.5	56.5044	38.0122			376.5	31.4043	30.8345	27.9875	26.1456
	1154	85.116	27.5714	42.0742	10.301			1154	0.14248	0.12127	0.03928	0.05995	0.01468																									377	56.5278	38.0284			377	31.3941	30.8277	27.9762	26.1325
	1155	85.1081	27.5678	42.0881	10.2968			1155	0.31316	0.26652	0.08633	0.1318	0.03225																									377.5	56.5542	38.044			377.5	31.3812	30.8183	27.9651	26.1196
	1156	85.0961	27.5624	42.0988	10.3055			1156	0.2809	0.23904	0.07742	0.11826	0.02895																									378	56.6053	38.0549			378	31.3742	30.8129	27.9551	26.108
	1157	85.0818	27.5574	42.11	10.3041			1157	0.31458	0.26765	0.08669	0.13247	0.03241																									378.5	56.6429	38.0648			378.5	31.3654	30.805	27.9418	26.0988
	1158	85.0725	27.5467	42.1215	10.302			1158	0.31171	0.26518	0.08587	0.1313	0.03211																									379	56.6604	38.0722			379	31.3547	30.7989	27.9306	26.088
	1159	85.0614	27.5109	42.1349	10.2911			1159	0.33693	0.2866	0.09269	0.14196	0.03467																									379.5	56.6779	38.0815			379.5	31.3447	30.7868	27.92	26.0781
	1160	85.0492	27.5091	42.1461	10.3006			1160	0.28648	0.24365	0.07881	0.12074	0.02951																									380	56.6946	38.0876			380	31.3353	30.7788	27.905	26.0666
	1161	85.0348	27.4864	42.1583	10.299			1161	0.34753	0.29552	0.09552	0.14651	0.03579																									380.5	56.7124	38.0932			380.5	31.324	30.77	27.8926	26.055
	1162	85.0234	27.4819	42.1694	10.293			1162	0.35002	0.2976	0.09619	0.1476	0.03603																									381	56.7266	38.0991			381	31.3169	30.7625	27.8828	26.0478
	1163	85.0095	27.4594	42.1803	10.2853			1163	0.46857	0.39833	0.12867	0.19764	0.04819																									381.5	56.7372	38.1048			381.5	31.3103	30.7548	27.8725	26.0673
	1164	84.9951	27.4443	42.1936	10.2882			1164	0.40188	0.34158	0.11029	0.16957	0.04135																									382	56.7537	38.1122			382	31.3059	30.7479	27.8626	26.1165
	1165	84.9847	27.4299	42.2058	10.2829			1165	0.3886	0.33025	0.10659	0.16401	0.03996																									382.5	56.7687	38.1173			382.5	31.2962	30.7401	27.8536	26.1029
	1166	84.9712	27.4228	42.2174	10.2832			1166	0.37494	0.31859	0.10282	0.15829	0.03856																									383	56.7821	38.1235			383	31.2868	30.7339	27.8464	26.0895
	1167	84.9603	27.4038	42.231	10.2717			1167	0.40996	0.3483	0.11234	0.17313	0.04211																									383.5	56.7926	38.1295			383.5	31.2802	30.7265	27.8387	26.0798
	1168	84.9501	27.3878	42.2437	10.2793			1168	0.41954	0.3564	0.1149	0.17723	0.04313																									384	56.8049	38.1322			384	31.2697	30.7199	27.831	26.0707
	1169	84.9347	27.3746	42.2567	10.267			1169	0.4231	0.35936	0.11582	0.17879	0.04344																									384.5	56.8182	38.1341			384.5	31.2639	30.714	27.8244	26.0627
	1170	84.9216	27.3281	42.267	10.263			1170	0.45873	0.38956	0.12536	0.19389	0.04708																									385	56.8326	38.1345			385	31.261	30.7106	27.8154	26.0539
	1171	84.9052	27.3332	42.2784	10.2702			1171	0.44831	0.38064	0.12254	0.18954	0.04604																									385.5	56.8488	38.133			385.5	31.2546	30.7071	27.808	26.0446
	1172	84.8914	27.3321	42.291	10.2724			1172	0.45483	0.38611	0.12431	0.19235	0.04672																									386	56.8598	38.1331			386	31.2496	30.7028	27.8012	26.0412
	1173	84.8765	27.3066	42.3043	10.2632			1173	0.45642	0.38739	0.12463	0.19309	0.04684																									386.5	56.8712	38.1332			386.5	31.2484	30.6959	27.7941	26.0356
	1174	84.8611	27.2724	42.315	10.2463			1174	0.33692	0.28591	0.09189	0.14257	0.03452																									387	56.8805	38.1324			387	31.241	30.6913	27.7896	26.0384
	1175	84.8477	27.2682	42.3274	10.2631			1175	0.4524	0.38385	0.12336	0.19149	0.04643																									387.5	56.8918	38.1217			387.5	31.2379	30.6859	27.7847	26.0386
	1176	84.8308	27.2621	42.3401	10.2641			1176	0.47679	0.40446	0.12998	0.20187	0.04894																									388	56.9065	37.1419			388	31.2322	30.6807	27.7767	26.0318
	1177	84.8143	27.2115	42.352	10.2574			1177	0.47235	0.40062	0.12853	0.20005	0.04845																									388.5	56.9115	34.9497			388.5	31.2247	30.6756	27.7702	26.0225
	1178	84.7998	27.2084	42.3643	10.2583			1178	0.36	0.30528	0.09795	0.15251	0.03693																									389	57.0581	32.3464			389	31.2192	30.6666	27.7611	26.0133
	1179	84.7834	27.2047	42.3768	10.2431			1179	0.48371	0.41011	0.13159	0.20498	0.04955																									389.5	57.1089	30.0783			389.5	31.2117	30.6671	27.7542	26.0057
	1180	84.7703	27.1549	42.3914	10.227			1180	0.44069	0.37357	0.11967	0.18681	0.04507																									390	57.1196	28.0158			390	31.2066	30.6658	27.7481	26.0023
	1181	84.7572	27.1238	42.4061	10.2389			1181	0.45514	0.38576	0.12345	0.19301	0.0466																									390.5	57.1282	26.1616			390.5	31.2022	30.661	27.7417	25.9971
	1182	84.7474	27.0531	42.4207	10.1994			1182	0.32318	0.27389	0.08743	0.1371	0.03296																									391	56.6039	24.4868			391	31.1983	30.6555	27.7356	25.9954
	1183	84.7339	27.0273	42.4346	10.2108			1183	0.4387	0.37173	0.11857	0.18616	0.04479																									391.5	51.7538	22.9155			391.5	31.1936	30.65	27.73	25.9935
	1184	84.7246	26.9799	42.4489	10.172			1184	0.41985	0.35572	0.11327	0.17822	0.04271																									392	45.8061	21.4675			392	31.1882	30.6473	27.7233	25.9888
	1185	84.7157	26.9626	42.4644	10.1665			1185	0.40741	0.34514	0.10985	0.173	0.04142																									392.5	41.6109	20.1907			392.5	31.1813	30.6452	27.7144	25.9841
	1186	84.7078	26.9091	42.4799	10.1582			1186	0.47715	0.40418	0.1284	0.20269	0.04847																									393	38.3683	19.0692			393	31.1731	30.6386	27.7086	25.9782
	1187	84.6997	26.7947	42.4953	10.1344			1187	0.45575	0.38602	0.12212	0.19367	0.04619																									393.5	35.9765	18.0809			393.5	31.1681	30.6367	28.0202	25.9723
	1188	84.6907	26.824	42.5102	10.1385			1188	0.33504	0.28375	0.08987	0.14243	0.03397																									394	34.3677	17.2054			394	31.1651	30.6328	29.8374	25.9678
	1189	84.6792	26.7508	42.526	10.1168			1189	0.41569	0.352	0.1112	0.17678	0.04205																									394.5	33.2868	16.4431			394.5	31.1608	31.1157	32.068	26.7665
	1190	84.668	26.7352	42.5419	10.1052			1190	0.46239	0.3915	0.12362	0.19671	0.04673																									395	32.5581	15.8036			395	31.8894	33.0861	34.7683	29.6722
	1191	84.6589	26.7012	42.5572	10.0863			1191	0.4466	0.37809	0.11925	0.19006	0.04505																									395.5	32.0503	15.2895			395.5	33.8119	35.523	38.2877	33.7157
	1192	84.6509	26.6607	42.5725	10.0907			1192	0.47336	0.4007	0.1262	0.20152	0.04777																									396	31.6781	14.9088			396	35.9497	38.7063	42.907	39.501
	1193	84.6422	26.6456	42.5896	10.091			1193	0.45434	0.38456	0.12106	0.1935	0.04585																									396.5	31.4746	14.6028			396.5	38.5647	42.7861	47.6217	46.2636
	1194	84.6308	26.6571	42.6064	10.0835			1194	0.4689	0.39683	0.125	0.19978	0.04728																									397	31.3481	14.3751			397	41.9451	47.2153	51.129	51.9455
	1195	84.6209	26.6175	42.6223	10.0739			1195	0.44696	0.37822	0.11897	0.1905	0.04503																									397.5	31.2769	14.2056			397.5	46.2287	51.0267	54.547	56.273
	1196	84.6076	26.612	42.6381	10.0924			1196	0.43131	0.36492	0.11478	0.1839	0.04353																									398	31.2345	14.0783			398	50.4167	54.4395	57.656	57.641
	1197	84.5967	26.5864	42.6545	10.0762			1197	0.47715	0.40365	0.12686	0.20353	0.04808																									398.5	31.1929	13.9814			398.5	53.6661	57.5539	59.2061	58.2087
	1198	84.5868	26.5721	42.6714	10.0657			1198	0.43392	0.36704	0.1153	0.18516	0.04368																									399	31.1712	13.9067			399	56.8542	59.7014	59.9729	58.4736
	1199	84.5759	26.5345	42.6889	10.0672			1199	0.36489	0.30861	0.09682	0.15577	0.03673																									399.5	31.1683	13.8482			399.5	59.576	60.8817	60.4202	58.6202
	1200	84.565	26.5199	42.7043	10.0743			1200	0.44825	0.37906	0.11888	0.19142	0.04516																									400	31.1531	13.8022			400	60.9793	61.5315	60.6903	58.7148
	1201	84.5559	26.4974	42.72	10.0631			1201	0.43708	0.36958	0.11581	0.18672	0.04398																									400.5	31.1374	13.7679			400.5	61.7062	61.9303	60.846	58.7758
	1202	84.5458	26.4692	42.7373	10.0556			1202	0.43717	0.36961	0.11572	0.18683	0.04396																									401	31.1211	13.7385			401	62.1682	62.1719	60.9513	58.83
	1203	84.5368	26.4136	42.7536	10.061			1203	0.43409	0.36697	0.11466	0.18559	0.04367																									401.5	31.1058	13.7178			401.5	62.4445	62.3251	61.0224	58.8645
	1204	84.5245	26.3766	42.7698	10.0553			1204	0.36247	0.30638	0.09561	0.15503	0.03645																									402	31.1117	13.702			402	62.6141	62.4274	61.0727	58.8997
	1205	84.515	26.3504	42.7875	10.0369			1205	0.43692	0.36926	0.11513	0.18695	0.04385																									402.5	31.1186	13.6855			402.5	62.7256	62.4969	61.1087	58.9271
	1206	84.5053	26.3299	42.8045	10.0437			1206	0.48086	0.40635	0.12661	0.20583	0.0483																									403	31.1058	13.6755			403	62.8009	62.5562	61.1392	58.9393
	1207	84.4936	26.296	42.82	10.0495			1207	0.42986	0.3632	0.11304	0.18407	0.0432																									403.5	31.0931	13.6668			403.5	62.8537	62.5986	61.1592	58.9476
	1208	84.4818	26.2723	42.836	10.0545			1208	0.43346	0.36619	0.11388	0.18568	0.04358																									404	31.0801	13.6575			404	62.8891	62.6309	61.1761	58.9566
	1209	84.4694	26.2396	42.8512	10.0263			1209	0.41428	0.34994	0.10871	0.17752	0.04154																									404.5	31.0669	13.6491			404.5	62.9188	62.6584	61.1945	58.9599
	1210	84.4563	26.2085	42.8676	10.024			1210	0.45336	0.38289	0.11882	0.19434	0.04544																									405	31.0928	13.6417			405	62.9436	62.6787	61.2131	58.9608
	1211	84.4438	26.1903	42.8833	10.0405			1211	0.42232	0.35662	0.11061	0.1811	0.0424																									405.5	31.1098	13.6341			405.5	62.9608	62.6981	61.2345	58.9604
	1212	84.4302	26.1711	42.9011	10.0292			1212	0.42489	0.35874	0.1112	0.18228	0.04261																									406	31.0971	13.6274			406	62.9741	62.7142	61.2536	58.9596
	1213	84.4164	26.1477	42.9162	10.018			1213	0.46956	0.39639	0.12278	0.20152	0.04704																									406.5	31.0834	13.6205			406.5	62.9846	62.7324	61.2604	58.9613
	1214	84.4013	26.1115	42.9317	10.0236			1214	0.43407	0.36636	0.11334	0.18635	0.04351																									407	31.0636	13.6138			407	62.9949	62.7485	61.269	58.9535
	1215	84.3882	26.0879	42.9493	10.0313			1215	0.4278	0.36101	0.1116	0.18374	0.04291																									407.5	31.054	13.6094			407.5	63.0048	62.764	61.2751	58.9482
	1216	84.3722	26.0657	42.9633	10.0201			1216	0.4664	0.39351	0.12157	0.20038	0.04673																									408	31.0432	13.601			408	63.0083	62.7725	61.2816	58.9498
	1217	84.3588	26.0478	42.9802	10.001			1217	0.45528	0.38407	0.11859	0.19568	0.04553																									408.5	31.0311	13.5971			408.5	63.0118	62.7836	61.2934	58.9467
	1218	84.3433	26.0081	42.9982	10.0181			1218	0.45934	0.38742	0.11947	0.19751	0.04602																									409	31.036	13.593			409	63.0124	62.7993	61.2961	58.9416
	1219	84.3325	25.9882	43.017	10.0208			1219	0.44663	0.37665	0.11607	0.19213	0.04476																									409.5	31.0308	13.5883			409.5	63.0144	62.8038	61.2967	58.9347
	1220	84.321	25.9622	43.0339	10.0065			1220	0.45805	0.38623	0.11892	0.19712	0.04583																									410	31.019	13.584			410	63.0193	62.812	61.2986	58.9312
	1221	84.3062	25.9395	43.0506	9.99967			1221	0.46531	0.39229	0.1207	0.20032	0.04653																									410.5	31.0198	13.5827			410.5	63.0248	62.8223	61.3011	58.9306
	1222	84.2944	25.914	43.0695	10.0172			1222	0.45139	0.3805	0.11697	0.19441	0.04522																									411	31.0209	13.58			411	63.0277	62.8257	61.3045	58.9289
	1223	84.2807	25.8935	43.0863	10.0132			1223	0.44406	0.37426	0.11498	0.19133	0.04446																									411.5	31.0056	13.5752			411.5	63.0315	62.8273	61.3084	58.923
	1224	84.2679	25.8732	43.1046	9.99158			1224	0.44808	0.37759	0.11593	0.19314	0.04477																									412	30.992	13.5719			412	63.0379	62.8343	61.3097	58.9236
	1225	84.2564	25.8505	43.1236	9.99218			1225	0.46236	0.38957	0.11952	0.19939	0.0462																									412.5	30.9902	13.5687			412.5	63.0344	62.839	61.3154	58.9149
	1226	84.2427	25.8311	43.1404	10.0142			1226	0.46819	0.39442	0.12094	0.20198	0.04689																									413	30.9776	13.5658			413	63.0343	62.8409	61.3145	58.9082
	1227	84.229	25.8106	43.1582	10.0092			1227	0.43304	0.36475	0.11177	0.18689	0.04334																									413.5	30.9678	13.5644			413.5	63.0326	62.8376	61.3163	58.9037
	1228	84.2162	25.7892	43.1755	9.98573			1228	0.46658	0.39294	0.12033	0.20145	0.04659																									414	30.9578	13.5615			414	63.0334	62.84	61.3184	58.903
	1229	84.2055	25.7616	43.1932	9.99306			1229	0.46721	0.39342	0.12036	0.2018	0.04669																									414.5	30.9521	13.5607			414.5	63.0347	62.8485	61.32	58.9055
	1230	84.1908	25.7441	43.2096	10.0103			1230	0.46003	0.3873	0.11843	0.19878	0.04605																									415	30.9504	13.5562			415	63.0409	62.8446	61.3195	58.9037
	1231	84.1764	25.7165	43.2265	9.99393			1231	0.47203	0.39734	0.12139	0.20404	0.04717																									415.5	30.945	13.5515			415.5	63.0469	62.8509	61.3167	58.9031
	1232	84.164	25.6913	43.2439	9.98514			1232	0.46633	0.39248	0.11981	0.20166	0.04656																									416	31.0512	13.55			416	63.0544	62.8513	61.3171	58.903
	1233	84.1512	25.6645	43.2611	9.98863			1233	0.45397	0.38202	0.11651	0.19639	0.04535																									416.5	31.0511	13.5485			416.5	63.0653	62.8535	61.3221	58.9042
	1234	84.1394	25.6489	43.2799	9.99967			1234	0.47016	0.39559	0.12059	0.20348	0.04701																									417	31.071	13.5426			417	63.0756	62.8478	61.3297	58.9029
	1235	84.1277	25.6156	43.2972	9.98459			1235	0.46504	0.39123	0.11912	0.20135	0.04643																									417.5	31.0837	13.6098			417.5	63.0791	62.8455	61.3289	58.9003
	1236	84.114	25.5962	43.315	9.97497			1236	0.46908	0.39456	0.12007	0.20318	0.04679																									418	31.0706	14.4531			418	63.0817	62.8472	61.3336	58.8901
	1237	84.1003	25.5811	43.334	9.98672			1237	0.46339	0.38971	0.11854	0.20081	0.04628																									418.5	31.0896	15.4002			418.5	63.0776	62.8527	61.3397	58.8854
	1238	84.0885	25.5513	43.3528	9.99869			1238	0.46797	0.39351	0.11957	0.20288	0.04679																									419	31.083	16.3425			419	63.0781	62.8547	61.3407	58.8819
	1239	84.0768	25.5289	43.3722	9.97711			1239	0.46272	0.38904	0.11813	0.20069	0.04617																									419.5	31.0718	17.3112			419.5	63.0762	62.8552	61.3456	58.8705
	1240	84.0631	25.5008	43.3911	9.97121			1240	0.46077	0.38734	0.1175	0.19993	0.04594																									420	31.063	18.3044			420	63.0764	62.8551	61.3431	58.8625
	1241	84.0491	25.4885	43.4121	9.98689			1241	0.46197	0.38828	0.11775	0.20055	0.04614																									420.5	31.0544	19.4397			420.5	63.0785	62.8497	61.346	58.8539
	1242	84.038	25.4669	43.4318	9.9935			1242	0.46247	0.38865	0.11778	0.20086	0.04622																									421	31.4135	20.6778			421	63.084	62.8497	61.3426	58.8476
	1243	84.0258	25.4453	43.4516	9.97224			1243	0.45754	0.38445	0.11642	0.19881	0.04563																									421.5	33.7556	22.0304			421.5	63.0771	62.859	61.3394	58.9854
	1244	84.015	25.4188	43.4725	9.96192			1244	0.45528	0.3825	0.11573	0.19792	0.04535																									422	37.5287	23.478			422	63.0715	62.8607	61.3375	59.0537
	1245	84.003	25.4057	43.4928	9.97864			1245	0.45655	0.38352	0.11599	0.19857	0.04556																									422.5	41.7673	24.9578			422.5	63.0718	62.8579	61.3335	59.0409
	1246	83.9921	25.3784	43.5132	9.98235			1246	0.45945	0.3859	0.1166	0.19992	0.04586																									423	45.2623	26.3246			423	63.0679	62.8575	61.3342	59.0354
	1247	83.9792	25.3617	43.532	9.96088			1247	0.45746	0.38417	0.11602	0.19914	0.04557																									423.5	47.918	27.468			423.5	63.0664	62.8527	60.7033	59.0289
	1248	83.9664	25.3382	43.5503	9.94859			1248	0.4586	0.38507	0.1162	0.19972	0.04562																									424	50.1744	28.4765			424	63.0648	62.8477	56.059	59.0239
	1249	83.9542	25.3166	43.5722	9.96913			1249	0.45966	0.3859	0.11637	0.20028	0.04582																									424.5	51.8677	29.4538			424.5	63.0598	61.9503	50.3762	56.975
	1250	83.9424	25.2836	43.5921	9.97459			1250	0.45705	0.38366	0.11556	0.19924	0.04559																									425	52.9692	30.4638			425	61.5732	56.545	45.5735	47.719
	1251	83.9263	25.271	43.6136	9.95673			1251	0.45258	0.37983	0.11437	0.19739	0.04506																									425.5	53.7053	31.515			425.5	56.4631	50.8705	41.3861	39.7249
	1252	83.9143	25.2546	43.6329	9.9428			1252	0.45097	0.37843	0.11389	0.19677	0.04484																									426	54.1979	32.55			426	51.4004	46.3303	38.0138	34.4872
	1253	83.8975	25.2382	43.6524	9.96001			1253	0.44773	0.37563	0.113	0.19544	0.04459																									426.5	54.5521	33.486			426.5	47.0732	42.4946	35.2284	30.9904
	1254	83.8875	25.2188	43.6754	9.9629			1254	0.44363	0.37215	0.11188	0.19376	0.0442																									427	54.8034	34.2839			427	43.6029	39.4186	32.8805	28.6842
	1255	83.8726	25.1964	43.6969	9.93947			1255	0.4507	0.37801	0.11356	0.19694	0.0448																									427.5	55.0061	34.9428			427.5	40.7698	36.9529	31.0371	27.3276
	1256	83.8609	25.1729	43.7174	9.93739			1256	0.44023	0.36918	0.11082	0.19246	0.04375																									428	55.1626	35.4917			428	38.3658	35.032	29.744	26.6853
	1257	83.8459	25.156	43.7389	9.95761			1257	0.43532	0.365	0.10951	0.1904	0.04335																									428.5	55.2761	35.9362			428.5	36.3094	33.6173	28.9333	26.4182
	1258	83.8308	25.1371	43.7598	9.951			1258	0.44496	0.37301	0.11185	0.19471	0.04428																									429	55.3709	36.2867			429	34.6388	32.6009	28.4887	26.298
	1259	83.8157	25.1062	43.7829	9.92396			1259	0.42725	0.3581	0.10727	0.18706	0.0424																									429.5	55.4492	36.5629			429.5	33.403	31.9097	28.2576	26.2361
	1260	83.8019	25.0828	43.8034	9.92931			1260	0.4311	0.36127	0.10813	0.18884	0.04281																									430	55.5192	36.7743			430	32.5642	31.4868	28.1415	26.2001
	1261	83.7878	25.0552	43.8254	9.94592			1261	0.41146	0.34475	0.10309	0.18032	0.04092																									430.5	55.5771	36.932			430.5	32.0559	31.246	28.0748	26.1743
	1262	83.7776	25.0382	43.8467	9.93964			1262	0.39567	0.33148	0.09907	0.17349	0.03933																									431	55.6279	37.0577			431	31.7694	31.1127	28.0374	26.1537
	1263	83.7658	25.0161	43.8687	9.91538			1263	0.40019	0.33522	0.10011	0.17556	0.03968																									431.5	55.6745	37.159			431.5	31.6087	31.0354	28.0106	26.1347
	1264	83.7538	24.9986	43.8912	9.92188			1264	0.37148	0.31113	0.09286	0.16305	0.03686																									432	55.7164	37.2402			432	31.5158	30.9849	27.9918	26.1167
	1265	83.7399	24.985	43.9116	9.9356			1265	0.3957	0.33136	0.09887	0.17376	0.03932																									432.5	55.7541	37.3077			432.5	31.4617	30.9574	27.9772	26.0994
	1266	83.7257	24.9609	43.932	9.9291			1266	0.38527	0.32257	0.09617	0.16926	0.03825																									433	55.7884	37.3626			433	31.422	30.9493	27.9651	26.0821
	1267	83.7117	24.9454	43.9529	9.90391			1267	0.38822	0.32499	0.09684	0.17063	0.03845																									433.5	55.8211	37.4096			433.5	31.3952	30.9323	27.9555	26.0656
	1268	83.6997	24.9213	43.9743	9.91041			1268	0.37051	0.31012	0.09234	0.16293	0.03672																									434	55.8551	37.4582			434	31.3691	30.9156	27.9438	26.049
	1269	83.6857	24.9058	43.9952	9.92702			1269	0.24652	0.2063	0.0614	0.10846	0.02447																									434.5	55.8858	37.4987			434.5	31.3487	30.8972	27.9373	26.1335
	1270	83.6757	24.8853	44.0171	9.91877			1270	0.38744	0.32419	0.09642	0.17054	0.03843																									435	55.9153	37.5351			435	31.3303	30.8795	27.929	26.1292
	1271	83.6664	24.8686	44.04	9.89681			1271	0.40825	0.34157	0.10153	0.17979	0.0404																									435.5	55.9423	37.5683			435.5	31.3129	30.8612	27.9202	26.1088
	1272	83.6553	24.8547	44.0608	9.90063			1272	0.40879	0.34197	0.1016	0.18012	0.04047																									436	55.9716	37.5956			436	31.2973	30.8469	27.9129	26.0938
	1273	83.6394	24.8309	44.0819	9.91888			1273	0.40625	0.33979	0.10088	0.17908	0.0403																									436.5	55.9981	37.6263			436.5	31.2836	30.8337	27.9039	26.078
	1274	83.6265	24.811	44.1017	9.91413			1274	0.40614	0.33964	0.10077	0.17911	0.04027																									437	55.8132	37.6483			437	31.2709	30.8191	27.8943	26.064
	1275	83.6136	24.7987	44.1216	9.89359			1275	0.41233	0.34476	0.10225	0.18193	0.04079																									437.5	56.0511	37.6684			437.5	31.258	30.8094	27.889	26.0484
	1276	83.6004	24.7659	44.143	9.88245			1276	0.41693	0.34856	0.10326	0.18405	0.0412																									438	56.079	37.6865			438	31.2464	30.7992	27.8803	26.0362
	1277	83.5877	24.7501	44.1645	9.90452			1277	0.42001	0.35108	0.10395	0.1855	0.0416																									438.5	56.1031	37.7011			438.5	31.2357	30.7904	27.874	26.0246
	1278	83.5755	24.7351	44.1864	9.90927			1278	0.42763	0.35739	0.10577	0.18895	0.04238																									439	56.1304	37.7108			439	31.2252	30.7814	27.8682	26.0148
	1279	83.5633	24.7189	44.2083	9.88802			1279	0.42456	0.35478	0.10495	0.18769	0.04198																									439.5	56.1573	37.7235			439.5	31.2117	30.7734	27.859	26.0027
	1280	83.5524	24.7026	44.2286	9.8713			1280	0.42204	0.35262	0.10425	0.18666	0.04166																									440	56.1804	37.7318			440	31.2056	30.7635	27.8528	25.994
	1281	83.5382	24.6731	44.2501	9.8843			1281	0.41335	0.34531	0.10199	0.18291	0.04086																									440.5	56.2004	37.7411			440.5	31.1986	30.755	27.8449	25.9857
	1282	83.5242	24.6608	44.2731	9.90091			1282	0.37305	0.31159	0.092	0.16516	0.03694																									441	56.2179	37.7491			441	31.1916	30.7449	27.8374	25.9766
	1283	83.5129	24.6307	44.2955	9.88348			1283	0.40733	0.34017	0.10033	0.18043	0.04026																									441.5	56.2388	37.7578			441.5	31.18	30.7362	27.8311	25.9662
	1284	83.5027	24.6182	44.3168	9.8577			1284	0.42078	0.35136	0.10359	0.18648	0.04148																									442	56.2579	37.7662			442	31.1716	30.7287	27.8255	25.9549
	1285	83.4916	24.6086	44.3398	9.86709			1285	0.42399	0.354	0.10434	0.188	0.04184																									442.5	56.2769	37.772			442.5	31.1621	30.7199	27.8176	25.9463
	1286	83.4825	24.5895	44.3622	9.88867			1286	0.42714	0.35659	0.10503	0.18949	0.04224																									443	56.2952	37.7799			443	31.1537	30.7135	27.8106	25.9401
	1287	83.4692	24.569	44.3851	9.8702			1287	0.42213	0.35235	0.10371	0.18736	0.04167																									443.5	56.313	37.7868			443.5	31.1453	30.7059	27.8034	25.9325
	1288	83.4608	24.546	44.4085	9.84741			1288	0.41989	0.35044	0.10307	0.18647	0.04135																									444	56.3273	37.7929			444	31.1377	30.6952	27.7957	25.9248
	1289	83.446	24.519	44.4284	9.85638			1289	0.40936	0.34159	0.10037	0.18187	0.04035																									444.5	56.3409	37.798			444.5	31.1295	30.6878	27.7872	25.9167
	1290	83.4339	24.5051	44.4525	9.87413			1290	0.41285	0.34446	0.10117	0.18352	0.04077																									445	56.3562	37.8029			445	31.1181	30.683	27.7793	25.9084
	1291	83.4218	24.493	44.4761	9.86763			1291	0.41786	0.34859	0.10235	0.18585	0.04123																									445.5	56.3668	37.8059			445.5	31.112	30.6732	27.772	25.8985
	1292	83.4096	24.4758	44.5001	9.83523			1292	0.39618	0.33045	0.09697	0.1763	0.03897																									446	56.3782	37.8075			446	31.1031	30.6662	27.7612	25.8879
	1293	83.3994	24.4523	44.5236	9.83638			1293	0.41257	0.34408	0.10088	0.18369	0.04058																									446.5	56.3868	37.8113			446.5	31.0981	30.6577	27.7513	25.8824
	1294	83.3858	24.4329	44.5467	9.86206			1294	0.40421	0.33705	0.09876	0.18006	0.03986																									447	56.3929	37.8174			447	31.0913	30.6503	27.7474	25.8746
	1295	83.3696	24.4163	44.5698	9.85731			1295	0.40514	0.33776	0.09892	0.18057	0.03994																									447.5	56.4102	37.7156			447.5	31.0871	30.6425	27.7396	25.8697
	1296	83.3563	24.3991	44.5949	9.82305			1296	0.38957	0.32473	0.09505	0.17373	0.03827																									448	56.5171	36.6432			448	31.0804	30.6359	27.7326	25.8641
	1297	83.343	24.3829	44.6189	9.82409			1297	0.3713	0.30945	0.09053	0.16567	0.03648																									448.5	56.5292	34.9017			448.5	31.0744	30.6269	27.7241	25.8573
	1298	83.3319	24.3537	44.6441	9.84741			1298	0.39183	0.32652	0.09543	0.17493	0.03859																									449	56.5383	32.8168			449	31.0701	30.6096	27.7145	25.8518
	1299	83.3157	24.3403	44.6682	9.84266			1299	0.40852	0.34036	0.09944	0.18248	0.04021																									449.5	56.5444	30.9212			449.5	31.0634	30.5876	27.7072	25.8424
	1300	83.3042	24.3269	44.6932	9.81419			1300	0.35312	0.29416	0.0859	0.15782	0.03466																									450	56.5515	29.2196			450	31.0572	30.6054	27.698	25.8342
	1301	83.292	24.3064	44.7173	9.81059			1301	0.36228	0.30175	0.08806	0.162	0.03554																									450.5	56.5641	27.5916			450.5	31.0528	30.6	27.6903	25.8286
	1302	83.2787	24.2892	44.7413	9.82927			1302	0.39181	0.32629	0.09517	0.1753	0.03851																									451	56.0344	26.0835			451	31.0446	30.5963	27.6831	25.8225
	1303	83.2687	24.2731	44.7654	9.83216			1303	0.34621	0.28828	0.08404	0.15498	0.03404																									451.5	51.5267	24.6678			451.5	31.0382	30.5945	27.6798	25.8192
	1304	83.2545	24.2556	44.7878	9.80151			1304	0.30062	0.25028	0.07292	0.13464	0.02947																									452	46.3089	23.3084			452	31.0341	30.5945	27.6719	25.8113
	1305	83.2441	24.2433	44.8129	9.78883			1305	0.38382	0.31951	0.09305	0.172	0.03757																									452.5	42.3871	22.0097			452.5	31.0296	30.5895	27.663	25.8034
	1306	83.2339	24.2187	44.8374	9.80112			1306	0.38453	0.32006	0.09313	0.17241	0.03769																									453	39.4474	20.8243			453	31.0229	30.5842	27.654	25.7941
	1307	83.2217	24.2102	44.8615	9.81423			1307	0.30594	0.25461	0.07407	0.13725	0.03003																									453.5	37.0578	19.761			453.5	31.0189	30.5785	27.9743	25.7876
	1308	83.2086	24.1949	44.8861	9.80494			1308	0.34696	0.2887	0.08395	0.15574	0.03402																									454	35.1964	18.8093			454	31.0146	30.5733	29.7778	25.7816
	1309	83.1973	24.1801	44.9106	9.77729			1309	0.38413	0.31959	0.09288	0.17252	0.03756																									454.5	33.9059	17.9565			454.5	31.009	31.0687	31.9936	26.7081
	1310	83.1851	24.1585	44.9347	9.76811			1310	0.30114	0.2505	0.07275	0.13532	0.02942																									455	33.0228	17.1912			455	31.8412	33.0362	34.6787	29.4779
	1311	83.1718	24.1479	44.9609	9.79051			1311	0.33366	0.27751	0.08057	0.15002	0.03267																									455.5	32.4176	16.5102			455.5	33.7754	35.4722	38.1789	33.4906
	1312	83.1585	24.1219	44.9871	9.78876			1312	0.33337	0.27723	0.08042	0.14997	0.03263																									456	31.9806	15.9215			456	35.9313	38.6668	42.7709	39.2462
	1313	83.1461	24.1071	45.0116	9.76203			1313	0.31352	0.26068	0.07558	0.14112	0.03061																									456.5	31.6549	15.4338			456.5	38.5807	42.7484	47.459	45.9755
	1314	83.1357	24.0708	45.0388	9.73913			1314	0.28833	0.23971	0.0694	0.12986	0.02808																									457	31.4268	15.036			457	42.0209	47.1707	50.9562	51.6271
	1315	83.1235	24.0481	45.0661	9.75503			1315	0.28581	0.23758	0.06873	0.1288	0.02788																									457.5	31.2772	14.7218			457.5	46.3355	50.974	54.3494	55.8624
	1316	83.1107	24.0344	45.0908	9.76317			1316	0.32419	0.26944	0.07792	0.14618	0.03165																									458	31.1916	14.48			458	50.2681	54.378	57.4161	57.193
	1317	83.1007	24.015	45.1159	9.7382			1317	0.31217	0.25942	0.07497	0.14084	0.0304																									458.5	31.1374	14.294			458.5	53.5014	57.4829	58.9342	57.753
	1318	83.0896	23.9945	45.1421	9.70765			1318	0.33328	0.27692	0.07997	0.15045	0.03235																									459	31.1006	14.1526			459	56.6733	59.6722	59.6831	58.016
	1319	83.0796	23.9795	45.1683	9.71612			1319	0.26855	0.22311	0.0644	0.1213	0.02609																									459.5	31.0726	14.0403			459.5	59.3329	60.7836	60.1565	58.1625
	1320	83.0678	23.9596	45.1935	9.73273			1320	0.25872	0.21491	0.06199	0.11692	0.02518																									460	31.0466	13.9556			460	60.6673	61.4088	60.42	58.2724
	1321	83.0567	23.9336	45.2197	9.73191			1321	0.29866	0.24806	0.07148	0.13505	0.02907																									460.5	31.0255	13.8854			460.5	61.3725	61.8003	60.5736	58.3406
	1322	83.0486	23.9123	45.2464	9.69403			1322	0.30217	0.25095	0.07226	0.13672	0.02929																									461	31.0069	13.831			461	61.8202	62.0357	60.6708	58.3852
	1323	83.0388	23.8904	45.2721	9.68474			1323	0.23279	0.19331	0.05561	0.10539	0.02255																									461.5	30.9876	13.7856			461.5	62.0826	62.1876	60.7401	58.4168
	1324	83.0288	23.8764	45.2994	9.70436			1324	0.26249	0.21794	0.06267	0.11891	0.02547																									462	30.9712	13.751			462	62.2582	62.2894	60.7872	58.4349
	1325	83.0169	23.8445	45.3246	9.69775			1325	0.32224	0.26751	0.07684	0.14605	0.03125																									462.5	30.9555	13.7226			462.5	62.3644	62.3553	60.8215	58.4517
	1326	83.0029	23.8322	45.3498	9.66327			1326	0.28051	0.23283	0.06685	0.12721	0.02711																									463	30.9411	13.7004			463	62.4465	62.4091	60.8415	58.4647
	1327	82.9914	23.7958	45.3781	9.63479			1327	0.26625	0.22096	0.06336	0.12082	0.02565																									463.5	30.9238	13.6826			463.5	62.5057	62.4488	60.8592	58.4738
	1328	82.9788	23.7901	45.4053	9.65183			1328	0.2345	0.19459	0.05579	0.10648	0.02263																									464	30.906	13.669			464	62.554	62.4819	60.8768	58.4821
	1329	82.9664	23.7545	45.432	9.65483			1329	0.17759	0.14734	0.04219	0.08068	0.01715																									464.5	30.8903	13.6576			464.5	62.5878	62.5063	60.8887	58.483
	1330	82.9508	23.7485	45.4587	9.63738			1330	0.22923	0.19015	0.05444	0.1042	0.02209																									465	30.8758	13.6489			465	62.6099	62.531	60.8969	58.4847
	1331	82.9396	23.735	45.4879	9.60281			1331	0.1448	0.1201	0.03437	0.06587	0.0139																									465.5	30.8612	13.6412			465.5	62.6289	62.544	60.9067	58.4917
	1332	82.9279	23.7109	45.5166	9.58651			1332	0.14579	0.1209	0.03457	0.06636	0.01398																									466	30.8479	13.6348			466	62.6409	62.5616	60.9128	58.4956
	1333	82.9141	23.69	45.5444	9.6083			1333	0.20304	0.16835	0.0481	0.09247	0.01951																									466.5	30.8327	13.6293			466.5	62.6627	62.5699	60.9222	58.4939
	1334	82.9	23.6728	45.5725	9.60418			1334	0.16925	0.14031	0.04007	0.07713	0.01626																									467	30.8185	13.6251			467	62.6722	62.5878	60.9253	58.4967
	1335	82.8862	23.6771	45.5992	9.58044			1335	0.23117	0.19161	0.05473	0.10541	0.02215																									467.5	30.8064	13.6194			467.5	62.6863	62.5946	60.9329	58.501
	1336	82.8719	23.6535	45.6279	9.55504			1336	0.18348	0.15205	0.0434	0.08372	0.01753																									468	30.7953	13.6173			468	62.6902	62.6013	60.9375	58.503
	1337	82.8577	23.6517	45.6566	9.56961			1337	0.16454	0.13633	0.03892	0.07512	0.01575																									468.5	30.7875	13.6121			468.5	62.7001	62.6065	60.9402	58.5072
	1338	82.8443	23.6415	45.6848	9.58336			1338	0.17804	0.1475	0.04209	0.08134	0.01706																									469	30.7769	13.6079			469	62.7068	62.6123	60.9453	58.5085
	1339	82.8321	23.6466	45.714	9.57572			1339	0.17681	0.14646	0.04181	0.08083	0.01693																									469.5	30.7647	13.6038			469.5	62.7176	62.6199	60.9483	58.508
	1340	82.8204	23.6394	45.7436	9.54609			1340	0.16831	0.13939	0.03979	0.07699	0.01607																									470	30.753	13.5999			470	62.7229	62.6254	60.952	58.504
	1341	82.809	23.6294	45.7712	9.52926			1341	0.17039	0.1411	0.04026	0.07799	0.01624																									470.5	30.741	13.595			470.5	62.7311	62.6264	60.9538	58.5017
	1342	82.7959	23.6386	45.7967	9.54662			1342	0.17798	0.14736	0.04207	0.08151	0.01699																									471	30.7315	13.59			471	62.7329	62.637	60.9586	58.5041
	1343	82.7854	23.63	45.8227	9.55965			1343	0.12711	0.10523	0.03004	0.05825	0.01215																									471.5	30.722	13.5871			471.5	62.7312	62.6399	60.9637	58.5004
	1344	82.7735	23.67	45.8486	9.55615			1344	0.07565	0.06261	0.01791	0.03468	0.00723																									472	30.7544	13.5831			472	62.741	62.6425	60.9737	58.5016
	1345	82.7627	23.6477	45.8745	9.51173			1345	0.10904	0.09024	0.02579	0.05002	0.01037																									472.5	30.7657	13.5811			472.5	62.7477	62.6458	60.9819	58.5055
	1346	82.7525	23.6708	45.9024	9.53168			1346	0.05819	0.04815	0.01377	0.02671	0.00555																									473	30.7603	13.5785			473	62.7511	62.6425	60.9866	58.5002
	1347	82.7406	23.6725	45.9284	9.55144			1347	0.06012	0.04974	0.01423	0.02761	0.00574																									473.5	30.7751	13.5753			473.5	62.751	62.645	60.9897	58.4979
	1348	82.7305	23.7011	45.9542	9.5621			1348	0.00475	0.00393	0.00112	0.00218	0.000453731																									474	30.763	13.5713			474	62.7543	62.6485	60.9923	58.4945
	1349	82.7222	23.6929	45.98	9.51993			1349	0.01616	0.01337	0.00383	0.00743	0.00154																									474.5	30.752	13.5697			474.5	62.7576	62.6469	60.9962	58.4944
	1350	82.7097	23.69	46.0042	9.51953			1350	0.01603	0.01325	0.0038	0.00737	0.00153																									475	30.741	13.5674			475	62.759	62.6485	61.0002	58.494
	1351	82.6994	23.7155	46.0306	9.54799			1351	0.00463	0.00383	0.0011	0.00213	0.000442053																									475.5	30.7357	13.5628			475.5	62.7613	62.6514	61.0036	58.4932
	1352	82.6887	23.6912	46.0569	9.55525			1352	0.00152	0.00125	0.000359254	0.000698407	0.000144896																									476	30.7469	13.5606			476	62.7659	62.6477	61.0057	58.4876
	1353	82.6789	23.6913	46.0837	9.53375			1353	9.6096e-05	7.94511e-05	2.27663e-05	4.42846e-05	9.16155e-06																									476.5	30.7349	13.559			476.5	62.7662	62.6525	61.0062	58.485
	1354	82.6691	23.6683	46.1106	9.50199			1354	0.00029009	0.000239815	6.86593e-05	0.000133762	2.75643e-05																									477	30.7242	13.5562			477	62.7722	62.6576	61.0112	58.4802
	1355	82.6647	23.6475	46.1364	9.51214			1355	3.6034e-06	2.97874e-06	8.52113e-07	1.66248e-06	3.42761e-07																									477.5	30.7151	13.7707			477.5	62.7754	62.6517	61.0154	58.4815
	1356	82.6551	23.633	46.1627	9.53338			1356	4.807e-05	3.97323e-05	1.13604e-05	2.21904e-05	4.5827e-06																									478	30.7061	14.5903			478	62.7785	62.6514	61.0168	58.4778
	1357	82.6459	23.6202	46.1881	9.52552			1357	7.1786e-05	5.93282e-05	1.6956e-05	3.31566e-05	6.83799e-06																									478.5	30.6965	15.3507			478.5	62.7821	62.6475	61.0175	58.4821
	1358	82.6385	23.6122	46.2134	9.48805			1358	4.1948e-06	3.46652e-06	9.90486e-07	1.93856e-06	3.98005e-07																									479	30.6888	16.0833			479	62.793	62.6528	61.0234	58.4817
	1359	82.6339	23.6103	46.2407	9.47314			1359	7.3439e-07	6.06855e-07	1.73392e-07	3.39587e-07	6.95698e-08																									479.5	30.6786	16.8131			479.5	62.7948	62.6548	61.0314	58.4741
	1360	82.6278	23.5593	46.2677	9.47097			1360	2.1404e-06	1.76856e-06	5.04264e-07	9.90314e-07	2.02717e-07																									480	30.6681	17.5719			480	62.7975	62.655	61.0347	58.4725
	1361	82.6236	23.5635	46.2963	9.51367			1361	4.8133e-09	3.97692e-09	1.13418e-09	2.22838e-09	4.57921e-10																									480.5	30.6593	18.3817			480.5	62.7996	62.6636	61.0375	58.4795
	1362	82.6166	23.5693	46.3227	9.48901			1362	1.8076e-11	1.49338e-11	4.26039e-12	8.3733e-12	1.71523e-12																									481	30.9911	19.228			481	62.7961	62.6664	61.0389	58.4778
	1363	82.6117	23.5839	46.3503	9.47274			1363	3.1563e-06	2.60747e-06	7.44379e-07	1.46295e-06	2.98988e-07																									481.5	33.1249	20.1233			481.5	62.7949	62.6727	61.044	58.4746
	1364	82.6077	23.5417	46.3794	9.46311			1364	1.3589e-06	1.12256e-06	3.19908e-07	6.3025e-07	1.28594e-07																									482	36.4037	21.0797			482	62.7937	62.6769	61.0477	58.4708
	1365	82.602	23.5319	46.4065	9.48312			1365	9.0764e-12	7.49728e-12	2.13585e-12	4.21204e-12	8.60726e-13																									482.5	40.0932	22.0958			482.5	62.7985	62.6767	61.0519	58.471
	1366	82.5982	23.5256	46.4373	9.50604			1366	1.2791e-05	1.05651e-05	3.00916e-06	5.9398e-06	1.21592e-06																									483	43.1835	23.1574			483	62.7973	62.6782	61.0517	58.4616
	1367	82.5957	23.5312	46.4665	9.49153			1367	4.9764e-06	4.11029e-06	1.171e-06	2.31236e-06	4.72337e-07																									483.5	45.516	24.2369			483.5	62.7927	62.6773	60.4092	58.4519
	1368	82.5954	23.5158	46.4969	9.46115			1368	1.481e-13	1.22324e-13	3.4827e-14	6.88618e-14	1.4012e-14																									484	47.3221	25.2807			484	62.7922	62.6769	55.8036	58.4487
	1369	82.592	23.5387	46.5267	9.4848			1369	5.1667e-07	4.26728e-07	1.21617e-07	2.40389e-07	4.90051e-08																									484.5	48.9679	26.2253			484.5	62.7916	61.5792	50.1739	56.3421
	1370	82.5899	23.5383	46.557	9.48408			1370	2.92e-07	2.41163e-07	6.87317e-08	1.35947e-07	2.76935e-08																									485	50.3316	27.0576			485	61.2608	55.996	45.1716	47.1159
	1371	82.588	23.4859	46.5869	9.50287			1371	1.9731e-08	1.62954e-08	4.63401e-09	9.19207e-09	1.87501e-09																									485.5	51.3394	27.8182			485.5	56.1536	50.4081	41.0459	39.2219
	1372	82.5903	23.4855	46.6184	9.45451			1372	2.7498e-06	2.27107e-06	6.45803e-07	1.28191e-06	2.5998e-07																									486	52.105	28.5562			486	51.1077	45.9127	37.7237	34.0707
	1373	82.5928	23.4364	46.6515	9.435			1373	4.4401e-05	3.6672e-05	1.0406e-05	2.07137e-05	4.18923e-06																									486.5	52.6749	29.2947			486.5	46.8031	42.1299	34.9784	30.6352
	1374	82.5925	23.4349	46.6831	9.446			1374	0.00017917	0.000147981	4.19883e-05	8.36422e-05	1.69244e-05																									487	53.0932	30.0595			487	43.3576	39.0998	32.6665	28.3747
	1375	82.5914	23.4221	46.7131	9.47278			1375	0.00032332	0.000267035	7.57285e-05	0.000151033	3.06274e-05																									487.5	53.4139	30.8477			487.5	40.5422	36.6794	30.8448	27.0527
	1376	82.5915	23.3883	46.7448	9.43313			1376	0.00025748	0.000212657	6.02201e-05	0.000120358	2.42884e-05																									488	53.6725	31.6449			488	38.1572	34.8848	29.6324	26.4296
	1377	82.5919	23.3673	46.7759	9.40458			1377	0.0001227	0.00010134	2.86717e-05	5.73941e-05	1.15394e-05																									488.5	53.884	32.4165			488.5	36.1218	33.4832	28.8287	26.1665
	1378	82.5929	23.393	46.8092	9.38651			1378	0.00111	0.000915873	0.000259405	0.000519067	0.000104087																									489	54.0631	33.1268			489	34.4724	32.4826	28.3867	26.0442
	1379	82.5911	23.283	46.8414	9.41776			1379	5.2164e-05	4.30828e-05	1.21454e-05	2.44344e-05	4.91268e-06																									489.5	54.2083	33.7688			489.5	33.258	31.7992	28.1607	25.9863
	1380	82.5927	23.3311	46.8742	9.41527			1380	8.1587e-05	6.73849e-05	1.90351e-05	3.82433e-05	7.68163e-06																									490	54.3328	34.3369			490	32.4374	31.3792	28.0443	25.9505
	1381	82.5952	23.2716	46.9086	9.37549			1381	2.3716e-06	1.95883e-06	5.5191e-07	1.11248e-06	2.22349e-07																									490.5	54.4388	34.8027			490.5	31.9387	31.1421	27.9812	25.9267
	1382	82.597	23.2798	46.9419	9.38879			1382	2.5672e-06	2.12043e-06	5.9764e-07	1.20509e-06	2.41029e-07																									491	54.5362	35.2249			491	31.662	31.006	27.9427	25.9056
	1383	82.5948	23.2633	46.9732	9.34673			1383	4.4017e-08	3.63558e-08	1.02398e-08	2.06762e-08	4.11415e-09																									491.5	54.6299	35.5828			491.5	31.5066	30.926	27.9171	25.8898
	1384	82.5946	23.2482	47.005	9.38889			1384	6.1689e-07	5.09518e-07	1.43416e-07	2.89969e-07	5.79191e-08																									492	54.7031	35.8788			492	31.4189	30.876	27.9007	25.8738
	1385	82.5976	23.2344	47.0383	9.39003			1385	2.0899e-06	1.72621e-06	4.85576e-07	9.83054e-07	1.96242e-07																									492.5	54.767	36.1216			492.5	31.365	30.8377	27.8881	25.8585
	1386	82.5987	23.1717	47.0707	9.3405			1386	2.5215e-06	2.08273e-06	5.84275e-07	1.18689e-06	2.35521e-07																									493	54.8284	36.3178			493	31.3269	30.8097	27.8772	25.8415
	1387	82.6007	23.1632	47.1046	9.33779			1387	0.00019896	0.000164342	4.60855e-05	9.37192e-05	1.85785e-05																									493.5	54.8786	36.4841			493.5	31.2982	30.784	27.8656	25.8267
	1388	82.5968	23.1228	47.1343	9.28328			1388	4.0262e-06	3.32551e-06	9.30972e-07	1.89772e-06	3.73763e-07																									494	54.9311	36.6175			494	31.276	30.7649	27.8548	25.8146
	1389	82.5983	23.13	47.1677	9.3485			1389	0.00058098	0.00047988	0.000134381	0.000274035	5.43129e-05																									494.5	54.9759	36.7304			494.5	31.256	30.7454	27.8473	25.7992
	1390	82.5978	23.0589	47.1996	9.35847			1390	0.00049328	0.000407438	0.000113745	0.000232826	4.61634e-05																									495	55.0161	36.8202			495	31.2401	30.727	27.8364	25.7902
	1391	82.5993	23.0034	47.2341	9.34051			1391	0.00034384	0.000284009	7.9095e-05	0.00016241	3.21164e-05																									495.5	55.0604	36.8984			495.5	31.2251	30.7107	27.829	25.7788
	1392	82.6006	22.9581	47.268	9.26284			1392	2.3782e-05	1.96441e-05	5.4599e-06	1.12413e-05	2.20289e-06																									496	55.0966	36.9619			496	31.2083	30.6931	27.8188	25.7676
	1393	82.596	22.9382	47.301	9.24831			1393	0.00011586	9.56958e-05	2.65761e-05	5.48029e-05	1.07151e-05																									496.5	55.1273	37.0221			496.5	31.1942	30.6787	27.8134	25.7579
	1394	82.5955	22.9352	47.335	9.22932			1394	7.5526e-05	6.23811e-05	1.7322e-05	3.57502e-05	6.97054e-06																									497	55.1633	37.0784			497	31.1811	30.6634	27.8033	25.7482
	1395	82.5935	22.851	47.368	9.26131			1395	6.7136e-07	5.545e-07	1.53412e-07	3.1801e-07	6.21767e-08																									497.5	55.194	37.1215			497.5	31.1681	30.6489	27.7944	25.7374
	1396	82.5912	22.7948	47.402	9.20381			1396	6.3215e-09	5.221e-09	1.44097e-09	2.99652e-09	5.81819e-10																									498	55.225	37.1602			498	31.1624	30.6349	27.7898	25.7289
	1397	82.5883	22.7268	47.4344	9.10397			1397	4.9057e-05	4.05154e-05	1.11491e-05	2.32699e-05	4.46614e-06																									498.5	55.2517	37.196			498.5	31.1522	30.6243	27.7826	25.7204
	1398	82.5842	22.6591	47.4685	9.17053			1398	0.00127	0.00105	0.000287862	0.00060304	0.000116502																									499	55.2817	37.2315			499	31.1426	30.6125	27.7775	25.7103
	1399	82.5824	22.656	47.5031	9.11088			1399	0.00081226	0.000670784	0.000184026	0.000385848	7.4004e-05																									499.5	55.3062	37.2604			499.5	31.1344	30.602	27.7701	25.699
	1400	82.5807	22.5343	47.5355	9.16892			1400	3.2466e-09	2.68106e-09	7.31598e-10	1.54329e-09	2.97678e-10																									500	55.3302	37.2887			500	31.1238	30.5916	27.7631	25.6881
	1401	82.582	22.2777	47.5695	9.06081			1401	1.0528e-08	8.69423e-09	2.34539e-09	5.00812e-09	9.53923e-10																									500.5	55.3547	37.3155			500.5	31.114	30.5787	27.758	25.6805
	1402	82.5784	22.429	47.6009	8.80769			1402	0.00184	0.00152	0.000411639	0.00087362	0.000161648																									501	55.3807	37.3395			501	31.1048	30.5705	27.7495	25.7088
	1403	82.5741	22.292	47.6334	8.77105			1403	0.00238	0.00197	0.00053055	0.00113	0.000208751																									501.5	55.4008	37.3604			501.5	31.0972	30.5766	27.7434	25.7204
	1404	82.5736	22.3513	47.6653	9.03626			1404	0.00073892	0.000610153	0.000165159	0.000352208	6.67707e-05																									502	55.4225	37.3824			502	31.0891	30.5693	27.7396	25.7082
	1405	82.5754	22.2031	47.7004	8.76838			1405	3.6444e-07	3.00938e-07	8.09168e-08	1.73839e-07	3.19555e-08																									502.5	55.4403	37.402			502.5	31.0774	30.5608	27.7331	25.6981
	1406	82.5773	22.1468	47.7317	9.74282			1406	0.00204	0.00169	0.000452858	0.000976019	0.000199221																									503	55.4571	37.4183			503	31.0718	30.555	27.7271	25.6899
	1407	82.577	22.2652	47.7642	9.22191			1407	0.00017457	0.000144155	3.88683e-05	8.33819e-05	1.60987e-05																									503.5	55.4732	37.4354			503.5	31.0654	30.5489	27.7232	25.6787
	1408	82.5825	22.2659	47.7987	8.57923			1408	0.00165	0.00136	0.000367231	0.000788344	0.000141497																									504	55.4861	37.4507			504	31.058	30.5394	27.7183	25.6716
	1409	82.5846	21.8636	47.8306	9.34989			1409	0.00061919	0.000511356	0.000135377	0.000296162	5.78936e-05																									504.5	55.5023	37.4678			504.5	31.0506	30.5317	27.7153	25.6672
	1410	82.5886	22.3521	47.8635	8.49897			1410	0.00046653	0.0003853	0.000104279	0.000223298	3.96503e-05																									505	55.514	37.4814			505	31.0447	30.5235	27.7047	25.6615
	1411	82.5916	23.0192	47.897	9.68752			1411	0.00211	0.00175	0.000486671	0.00101	0.000204814																									505.5	55.5242	37.4946			505.5	31.0363	30.5145	27.6981	25.6583
	1412	82.5953	21.8407	47.9304	8.58125			1412	0.00264	0.00218	0.000576506	0.00127	0.000226511																									506	55.533	37.5059			506	31.0312	30.5081	27.6939	25.6541
	1413	82.5981	20.2726	47.9633	9.38537			1413	0.02335	0.01929	0.00473	0.0112	0.00219																									506.5	55.5434	37.5162			506.5	31.0234	30.5048	27.6881	25.6506
	1414	82.6058	23.0584	47.9967	8.72534			1414	0.00036378	0.000300503	8.38817e-05	0.000174602	3.1741e-05																									507	55.5565	37.5252			507	31.0178	30.4986	27.684	25.6451
	1415	82.6116	22.1053	48.0317	8.67897			1415	0.00018366	0.000151724	4.05986e-05	8.82151e-05	1.59398e-05																									507.5	55.563	37.234			507.5	31.0091	30.4914	27.6766	25.6367
	1416	82.6142	22.5751	48.0641	9.30301			1416	0.03557	0.02938	0.00803	0.01709	0.00331																									508	55.5679	36.1229			508	31.0017	30.4826	27.6694	25.6313
	1417	82.6175	22.0218	48.0985	9.01519			1417	0.01176	0.00971	0.00259	0.00566	0.00106																									508.5	55.58	34.6115			508.5	30.9934	30.4762	27.6669	25.626
	1418	82.6219	21.8482	48.133	8.52042			1418	0.01356	0.0112	0.00296	0.00653	0.00116																									509	55.5856	32.8443			509	30.9852	30.4663	27.6619	25.624
	1419	82.6244	22.068	48.1648	9.07544			1419	0.00214	0.00177	0.000473183	0.00103	0.000194596																									509.5	55.594	31.1899			509.5	30.9787	30.4597	27.653	25.622
	1420	82.6273	21.6689	48.1992	9.49738			1420	0.00827	0.00683	0.00179	0.00399	0.000785604																									510	55.6013	29.6981			510	30.9715	30.454	27.6459	25.6181
	1421	82.6294	23.2197	48.232	8.52452			1421	0.00916	0.00757	0.00213	0.00442	0.000781161																									510.5	55.6105	28.2623			510.5	30.9665	30.4497	27.6379	25.6156
	1422	82.6325	22.6788	48.2649	8.53151			1422	0.04631	0.03827	0.0105	0.02235	0.00395																									511	55.2257	26.8878			511	30.9582	30.4389	27.6327	25.6118
	1423	82.6306	22.733	48.2934	8.97362			1423	0.00922	0.00762	0.0021	0.00445	0.000827349																									511.5	51.4823	25.5928			511.5	30.9535	30.4327	27.6282	25.6088
	1424	82.6354	22.4068	48.3257	8.99299			1424	0.01698	0.01403	0.0038	0.0082	0.00153																									512	46.929	24.3453			512	30.9464	30.4317	27.6169	25.6062
	1425	82.6341	22.6271	48.3552	8.8732			1425	0.02585	0.02136	0.00585	0.0125	0.00229																									512.5	43.2402	23.1263			512.5	30.9394	30.428	27.6066	25.6028
	1426	82.6351	22.5579	48.3848	8.61548			1426	0.02779	0.02297	0.00627	0.01345	0.00239																									513	40.3874	21.954			513	30.9352	30.4243	27.6001	25.596
	1427	82.6338	22.4678	48.4133	9.0204			1427	0.04955	0.04094	0.01113	0.02399	0.00447																									513.5	38.0292	20.8707			513.5	30.9336	30.414	27.9357	25.5932
	1428	82.6324	22.4285	48.4424	9.11693			1428	0.00456	0.00377	0.00102	0.00221	0.000415623																									514	35.9807	19.8911			514	30.9305	30.41	29.7431	25.5898
	1429	82.6312	22.5961	48.4698	9.0307			1429	0.03802	0.03142	0.00859	0.01843	0.00343																									514.5	34.4255	19.05			514.5	30.9283	30.9282	31.9419	26.5333
	1430	82.6306	22.7313	48.4993	9.30436			1430	0.0616	0.0509	0.014	0.02988	0.00573																									515	33.3141	18.2456			515	31.7893	32.8963	34.6162	29.459
	1431	82.6245	22.7391	48.5262	9.16005			1431	0.05016	0.04144	0.01141	0.02434	0.00459																									515.5	32.5337	17.519			515.5	33.718	35.3391	38.1042	33.543
	1432	82.6197	22.8773	48.5531	9.08791			1432	0.00252	0.00208	0.000576372	0.00122	0.000228961																									516	32.0858	16.8605			516	35.8738	38.54	42.675	39.3787
	1433	82.6158	22.5995	48.5821	9.20324			1433	0.03583	0.0296	0.0081	0.01741	0.0033																									516.5	31.6518	16.2758			516.5	38.528	42.6293	47.3374	46.0136
	1434	82.611	22.6522	48.6101	9.22985			1434	0.02096	0.01732	0.00475	0.01019	0.00193																									517	31.3218	15.7732			517	41.9689	47.0308	50.8104	51.5994
	1435	82.6043	22.6631	48.6375	9.29456			1435	0.02142	0.01769	0.00485	0.01042	0.00199																									517.5	31.0751	15.3522			517.5	46.2826	50.7959	54.1751	55.5146
	1436	82.5965	22.5588	48.6638	9.25399			1436	0.03835	0.03168	0.00865	0.01866	0.00355																									518	30.9042	15.005			518	50.3711	54.1895	57.2088	56.7313
	1437	82.5876	22.5707	48.6891	9.28702			1437	0.02988	0.02468	0.00674	0.01455	0.00277																									518.5	30.7978	14.725			518.5	53.5736	57.2722	58.7201	57.2631
	1438	82.5825	22.4847	48.7181	9.04836			1438	0.01326	0.01095	0.00298	0.00646	0.0012																									519	30.7328	14.5035			519	56.7388	59.4308	59.4712	57.5002
	1439	82.5745	22.6196	48.745	9.30225			1439	0.05104	0.04215	0.01154	0.02488	0.00475																									519.5	30.684	14.3301			519.5	59.3094	60.5239	59.9574	57.6464
	1440	82.5638	22.5423	48.7691	9.31178			1440	0.0396	0.0327	0.00893	0.01931	0.00369																									520	30.6531	14.195			520	60.5637	61.1511	60.2402	57.7388
	1441	82.5507	22.7183	48.7928	9.20593			1441	0.0318	0.02625	0.00722	0.01552	0.00293																									520.5	30.6513	14.0889			520.5	61.2146	61.5354	60.4099	57.8054
	1442	82.5419	22.612	48.8196	9.23294			1442	0.03632	0.02998	0.00821	0.01773	0.00335																									521	30.6184	14.0039			521	61.6684	61.7777	60.6107	57.8528
	1443	82.5348	22.6003	48.847	9.19445			1443	0.04506	0.03719	0.01018	0.02201	0.00414																									521.5	30.587	13.9356			521.5	61.9537	61.9427	60.7134	57.8909
	1444	82.5244	22.5448	48.8701	9.23885			1444	0.06179	0.05099	0.01393	0.0302	0.00571																									522	30.559	13.8794			522	62.1325	62.0466	60.7692	57.9173
	1445	82.514	22.6098	48.8942	9.27672			1445	0.04975	0.04105	0.01125	0.02433	0.00462																									522.5	30.5441	13.832			522.5	62.2509	62.1287	60.811	57.9352
	1446	82.5028	22.5562	48.9179	9.27259			1446	0.0231	0.01905	0.00521	0.0113	0.00214																									523	30.5378	13.7951			523	62.3392	62.1921	60.8451	57.946
	1447	82.4951	22.4971	48.9436	9.27818			1447	0.03622	0.02988	0.00815	0.01772	0.00336																									523.5	30.5144	13.7624			523.5	62.4047	62.2393	60.876	57.9599
	1448	82.4814	22.5555	48.9689	9.17545			1448	0.11569	0.09542	0.02609	0.05665	0.01062																									524	30.49	13.738			524	62.4477	62.281	60.8955	57.9753
	1449	82.4671	22.4338	48.9887	9.20009			1449	0.10213	0.08422	0.02291	0.05003	0.0094																									524.5	30.4689	13.7204			524.5	62.4784	62.3124	60.9163	57.9803
	1450	82.4565	22.3993	49.0134	9.21757			1450	0.02741	0.0226	0.00614	0.01344	0.00253																									525	30.4474	13.7056			525	62.5023	62.3371	60.9316	57.9909
	1451	82.4455	22.4037	49.0381	9.22782			1451	0.01127	0.00929	0.00253	0.00553	0.00104																									525.5	30.4261	13.6936			525.5	62.5181	62.3628	60.9434	57.995
	1452	82.4339	22.3627	49.0617	9.20434			1452	0.06236	0.05141	0.01395	0.0306	0.00574																									526	30.4034	13.6826			526	62.5337	62.3896	60.9566	57.9963
	1453	82.4204	22.3694	49.0843	9.18904			1453	0.08198	0.06757	0.01834	0.04024	0.00753																									526.5	30.3856	13.674			526.5	62.5501	62.4135	60.97	58.0018
	1454	82.4038	22.3145	49.1073	9.1513			1454	0.13759	0.11338	0.0307	0.06757	0.01259																									527	30.3674	13.6676			527	62.5627	62.4244	60.9829	58.005
	1455	82.3871	22.2905	49.1309	9.17324			1455	0.06615	0.0545	0.01475	0.0325	0.00607																									527.5	30.3467	13.6602			527.5	62.5798	62.4427	60.9881	58.0104
	1456	82.3732	22.2747	49.1524	9.19631			1456	0.08851	0.07291	0.01972	0.0435	0.00814																									528	30.3275	13.656			528	62.5895	62.4579	61	58.0162
	1457	82.3592	22.2558	49.1755	9.18225			1457	0.117	0.09636	0.02604	0.05754	0.01074																									528.5	30.3105	13.6524			528.5	62.6004	62.477	61.0021	58.0152
	1458	82.344	22.2216	49.1996	9.1356			1458	0.13643	0.11234	0.03032	0.06712	0.01246																									529	30.2952	13.6471			529	62.6143	62.4952	61.0069	58.0139
	1459	82.3318	22.1989	49.2227	9.12267			1459	0.16307	0.13426	0.0362	0.08027	0.01488																									529.5	30.2778	13.6427			529.5	62.6283	62.5097	61.011	58.0086
	1460	82.3198	22.2032	49.2442	9.14129			1460	0.08542	0.07032	0.01897	0.04206	0.00781																									530	30.2602	13.6397			530	62.6354	62.5336	61.0159	58.0021
	1461	82.3035	22.214	49.2662	9.19611			1461	0.09028	0.0743	0.02005	0.04448	0.0083																									530.5	30.2427	13.6329			530.5	62.6455	62.5478	61.0126	57.9964
	1462	82.2875	22.1828	49.2855	9.16798			1462	0.1306	0.10747	0.02897	0.06437	0.01197																									531	30.2275	13.6297			531	62.6613	62.5602	61.0128	57.9876
	1463	82.2713	22.1607	49.3053	9.14089			1463	0.04323	0.03556	0.00958	0.02131	0.00395																									531.5	30.2131	13.6258			531.5	62.6626	62.5781	61.013	57.9856
	1464	82.2577	22.1644	49.3257	9.12712			1464	0.15184	0.1249	0.03365	0.0749	0.01386																									532	30.1978	13.6229			532	62.6745	62.5815	61.0123	57.9808
	1465	82.2424	22.1381	49.345	9.15598			1465	0.09338	0.0768	0.02067	0.04608	0.00855																									532.5	30.1822	13.6202			532.5	62.6717	62.5913	61.0183	57.9688
	1466	82.2275	22.1519	49.3633	9.18277			1466	0.0652	0.05361	0.01444	0.03218	0.00599																									533	30.1664	13.6182			533	62.6768	62.5998	61.0191	57.9685
	1467	82.2125	22.1405	49.3837	9.18816			1467	0.03605	0.02964	0.00798	0.0178	0.00331																									533.5	30.1519	13.6127			533.5	62.6687	62.6073	61.0178	57.9623
	1468	82.1963	22.138	49.4035	9.1834			1468	0.07694	0.06324	0.01703	0.03801	0.00707																									534	30.1382	13.6114			534	62.676	62.6111	61.0157	57.9554
	1469	82.1783	22.1253	49.4201	9.14308			1469	0.09485	0.07794	0.02098	0.04687	0.00867																									534.5	30.1242	13.611			534.5	62.6799	62.6125	61.0108	57.9524
	1470	82.1604	22.1144	49.4373	9.15571			1470	0.04968	0.04082	0.01099	0.02456	0.00455																									535	30.1211	13.6079			535	62.6814	62.623	61.0091	57.9483
	1471	82.1431	22.1109	49.4571	9.19004			1471	0.01785	0.01466	0.00395	0.00883	0.00164																									535.5	30.1266	13.6054			535.5	62.6899	62.6296	61.0044	57.9389
	1472	82.1224	22.0744	49.4743	9.19782			1472	0.04677	0.03841	0.01032	0.02314	0.0043																									536	30.121	13.605			536	62.6958	62.6415	61.002	57.9388
	1473	82.1072	22.0774	49.493	9.20237			1473	0.0702	0.05764	0.0155	0.03474	0.00646																									536.5	30.1117	13.6047			536.5	62.6993	62.6507	60.998	57.936
	1474	82.0914	22.0625	49.5118	9.17043			1474	0.09734	0.07991	0.02148	0.04819	0.00893																									537	30.101	13.6035			537	62.7019	62.6605	60.995	57.9345
	1475	82.0758	22.0407	49.5279	9.13466			1475	0.18463	0.15154	0.04069	0.09144	0.01687																									537.5	30.0949	14.0472			537.5	62.699	62.6694	60.9927	57.9269
	1476	82.061	22.04	49.5456	9.1539			1476	0.06878	0.05644	0.01516	0.03408	0.0063																									538	30.0854	14.7326			538	62.702	62.6774	60.9884	57.9286
	1477	82.0428	22.0198	49.5638	9.17697			1477	0.06974	0.05721	0.01536	0.03456	0.0064																									538.5	30.0741	15.3758			538.5	62.6995	62.6865	60.9907	57.9264
	1478	82.025	22.0068	49.5777	9.1989			1478	0.06348	0.05207	0.01397	0.03147	0.00584																									539	30.0618	15.9881			539	62.6977	62.6917	60.9926	57.9193
	1479	82.0036	21.9939	49.5905	9.18041			1479	0.12001	0.09841	0.02639	0.05951	0.01102																									539.5	30.0531	16.5876			539.5	62.6994	62.6976	60.9899	57.9193
	1480	81.9879	21.9831	49.6055	9.14931			1480	0.06064	0.04972	0.01333	0.03008	0.00555																									540	30.0748	17.1964			540	62.6934	62.698	60.9884	57.9184
	1481	81.967	21.9567	49.621	9.13113			1481	0.11529	0.0945	0.02531	0.05721	0.01053																									540.5	30.0648	17.828			540.5	62.6923	62.7046	60.9875	57.915
	1482	81.9474	21.9531	49.6339	9.15286			1482	0.05849	0.04793	0.01284	0.02903	0.00535																									541	30.4177	18.491			541	62.6919	62.7086	60.9917	57.9112
	1483	81.9314	21.9099	49.6499	9.17591			1483	0.14859	0.12174	0.03256	0.07377	0.01363																									541.5	32.3059	19.1823			541.5	62.6917	62.7118	60.9982	57.9058
	1484	81.9087	21.9006	49.6622	9.19381			1484	0.13747	0.1126	0.03011	0.06827	0.01264																									542	34.9506	19.9032			542	62.6878	62.7135	60.9993	57.9027
	1485	81.886	21.8803	49.6756	9.1587			1485	0.12503	0.10238	0.02736	0.06211	0.01145																									542.5	37.811	20.6635			542.5	62.6876	62.7142	61.0043	57.9026
	1486	81.866	21.8695	49.6906	9.13132			1486	0.1234	0.10102	0.02699	0.06132	0.01127																									543	40.2151	21.4649			543	62.6869	62.7146	61.0033	57.8978
	1487	81.846	21.8456	49.7056	9.12255			1487	0.06063	0.04962	0.01324	0.03014	0.00553																									543.5	42.2673	22.2962			543.5	62.6913	62.7167	60.3094	57.895
	1488	81.8243	21.8168	49.7184	9.1545			1488	0.09418	0.07706	0.02055	0.04682	0.00862																									544	43.8705	23.1501			544	62.6938	62.7189	55.6285	57.8912
	1489	81.8025	21.8012	49.7333	9.17436			1489	0.18973	0.1552	0.04136	0.09436	0.01741																									544.5	45.2222	24.0102			544.5	62.6869	61.5674	49.9966	55.7565
	1490	81.7845	21.784	49.7478	9.16383			1490	0.17478	0.14294	0.03807	0.08695	0.01602																									545	46.5224	24.845			545	60.8986	55.9205	45.0105	46.5938
	1491	81.7607	21.766	49.7611	9.13245			1491	0.19778	0.16171	0.04305	0.09842	0.01806																									545.5	47.7025	25.6265			545.5	55.9908	50.3315	40.8974	38.8199
	1492	81.7418	21.7464	49.7761	9.10044			1492	0.16441	0.13439	0.03575	0.08184	0.01496																									546	48.6569	26.3325			546	50.9584	45.8372	37.5889	33.7572
	1493	81.7198	21.7244	49.7916	9.10645			1493	0.18157	0.14838	0.03945	0.09041	0.01653																									546.5	49.4433	26.9846			546.5	46.6748	42.0583	34.8586	30.371
	1494	81.701	21.7038	49.8055	9.14137			1494	0.20367	0.1664	0.0442	0.10144	0.01862																									547	50.0953	27.6026			547	43.2419	39.0479	32.5674	28.1427
	1495	81.6797	21.6856	49.8221	9.15409			1495	0.18253	0.14909	0.03958	0.09094	0.01671																									547.5	50.6142	28.2062			547.5	40.4421	36.6369	30.7722	26.8399
	1496	81.6568	21.6634	49.8338	9.13676			1496	0.16852	0.13761	0.03651	0.08398	0.0154																									548	51.0296	28.8175			548	38.0684	34.7727	29.532	26.2303
	1497	81.636	21.6491	49.8482	9.0935			1497	0.2285	0.18654	0.04947	0.1139	0.02078																									548.5	51.3682	29.44			548.5	36.0408	33.4127	28.7614	25.9746
	1498	81.6142	21.6334	49.861	9.08361			1498	0.18968	0.15481	0.04103	0.09458	0.01723																									549	51.5959	30.0825			549	34.405	32.445	28.3358	25.8603
	1499	81.5942	21.6074	49.8739	9.1018			1499	0.21759	0.17754	0.04702	0.10852	0.0198																									549.5	51.9053	30.7372			549.5	33.1965	31.788	28.1173	25.8022
	1500	81.5751	21.5935	49.8883	9.13961			1500	0.25061	0.20444	0.05412	0.12503	0.0229																									550	52.1375	31.387			550	32.3829	31.3908	28.0063	25.7703
	1501	81.5559	21.5799	49.9022	9.13569			1501	0.26552	0.21655	0.0573	0.1325	0.02426																									550.5	52.3432	32.0235			550.5	31.8906	31.1746	27.9373	25.7506
	1502	81.5377	21.5631	49.9161	9.10482			1502	0.23356	0.19044	0.05036	0.11658	0.02127																									551	52.5219	32.6295			551	31.6148	31.0416	27.897	25.7333
	1503	81.5168	21.5477	49.9295	9.07458			1503	0.18493	0.15075	0.03985	0.09233	0.01678																									551.5	52.6873	33.1901			551.5	31.4625	30.9652	27.8664	25.7156
	1504	81.4997	21.5352	49.9444	9.0716			1504	0.16029	0.13064	0.03452	0.08006	0.01454																									552	52.838	33.7054			552	31.3763	30.917	27.8466	25.6992
	1505	81.4774	21.5115	49.9567	9.10011			1505	0.18402	0.14993	0.03959	0.09193	0.01675																									552.5	52.9776	34.1776			552.5	31.3225	30.8809	27.8298	25.6838
	1506	81.4576	21.5016	49.969	9.12563			1506	0.25773	0.20994	0.05542	0.12879	0.02352																									553	53.1056	34.6002			553	31.2891	30.8571	27.8147	25.6729
	1507	81.4375	21.4823	49.9834	9.11697			1507	0.25514	0.20778	0.05481	0.12753	0.02326																									553.5	53.2268	34.9699			553.5	31.258	30.8303	27.7995	25.66
	1508	81.4184	21.4597	49.9957	9.073			1508	0.24302	0.19786	0.05215	0.1215	0.02205																									554	53.3278	35.2963			554	31.2372	30.8087	27.7899	25.6505
	1509	81.3991	21.4505	50.0096	9.05236			1509	0.1869	0.15213	0.04009	0.09347	0.01692																									554.5	53.4272	35.571			554.5	31.2188	30.7902	27.7792	25.6348
	1510	81.3786	21.4415	50.0241	9.06341			1510	0.27052	0.22015	0.058	0.13533	0.02452																									555	53.5211	35.8038			555	31.1992	30.7763	27.7682	25.6479
	1511	81.3582	21.4203	50.038	9.09666			1511	0.26474	0.21539	0.05671	0.13247	0.02408																									555.5	53.6081	36.0019			555.5	31.1892	30.7622	27.7559	25.6379
	1512	81.3343	21.4025	50.0497	9.11371			1512	0.26068	0.21202	0.05579	0.13047	0.02376																									556	53.6826	36.1719			556	31.1756	30.7496	27.7486	25.6235
	1513	81.3111	21.3917	50.0614	9.09288			1513	0.24239	0.19709	0.05185	0.12134	0.02204																									556.5	53.7558	36.32			556.5	31.1626	30.739	27.7408	25.6121
	1514	81.2938	21.3817	50.0759	9.05562			1514	0.22571	0.18349	0.04826	0.11303	0.02044																									557	53.8236	36.4437			557	31.1501	30.7279	27.733	25.6031
	1515	81.2725	21.3591	50.0881	9.03396			1515	0.26573	0.21597	0.05676	0.1331	0.02401																									557.5	53.8822	36.5507			557.5	31.1363	30.7198	27.7223	25.5935
	1516	81.2533	21.3477	50.101	9.05141			1516	0.25683	0.20868	0.05483	0.12867	0.02325																									558	53.9348	36.6448			558	31.1258	30.7105	27.713	25.5806
	1517	81.2349	21.3344	50.1154	9.08939			1517	0.24929	0.20251	0.05318	0.12493	0.02266																									558.5	53.9851	36.7216			558.5	31.1146	30.7017	27.7027	25.5724
	1518	81.2146	21.323	50.1283	9.10406			1518	0.25211	0.20475	0.05376	0.12638	0.02295																									559	54.0411	36.7914			559	31.1013	30.6906	27.6909	25.5623
	1519	81.1933	21.3026	50.1405	9.07496			1519	0.24437	0.19841	0.05206	0.12253	0.02218																									559.5	54.0977	36.8519			559.5	31.0888	30.6823	27.68	25.5548
	1520	81.1712	21.2907	50.1523	9.03556			1520	0.2645	0.2147	0.05631	0.13265	0.0239																									560	54.146	36.9044			560	31.081	30.6746	27.6702	25.5433
	1521	81.1528	21.2774	50.1656	9.02246			1521	0.27505	0.22321	0.05852	0.13798	0.02482																									560.5	54.1968	36.9519			560.5	31.0668	30.664	27.657	25.5353
	1522	81.1325	21.2649	50.1785	9.04826			1522	0.26378	0.21401	0.05609	0.13236	0.02387																									561	54.2441	36.9885			561	31.0607	30.6542	27.651	25.5276
	1523	81.1159	21.2542	50.1929	9.08644			1523	0.28004	0.22716	0.05952	0.14056	0.02545																									561.5	54.2724	37.0297			561.5	31.0535	30.6476	27.6459	25.517
	1524	81.0973	21.2411	50.2079	9.08552			1524	0.27539	0.22333	0.0585	0.13827	0.02502																									562	54.306	37.064			562	31.0485	30.6359	27.6422	25.5214
	1525	81.0761	21.2262	50.218	9.04807			1525	0.25884	0.20986	0.05494	0.12998	0.02342																									562.5	54.3395	37.0997			562.5	31.0374	30.6279	27.638	25.5181
	1526	81.0555	21.2096	50.2304	9.01639			1526	0.26745	0.21678	0.05672	0.13434	0.02411																									563	54.3739	37.1305			563	31.0283	30.6184	27.6287	25.5089
	1527	81.0382	21.1973	50.2426	9.01258			1527	0.2622	0.21248	0.05558	0.13174	0.02363																									563.5	54.4036	37.1593			563.5	31.0191	30.6063	27.6216	25.5
	1528	81.0166	21.1873	50.2539	9.04963			1528	0.27928	0.22626	0.05917	0.14035	0.02527																									564	54.4372	37.1895			564	31.0121	30.5983	27.6129	25.4938
	1529	81.002	21.179	50.2668	9.0749			1529	0.27244	0.22068	0.0577	0.13695	0.02472																									564.5	54.4657	37.2175			564.5	31.0036	30.59	27.6038	25.4855
	1530	80.9814	21.1645	50.278	9.07109			1530	0.25522	0.20668	0.05402	0.12832	0.02315																									565	54.4952	37.2379			565	30.9992	30.5837	27.5982	25.4844
	1531	80.9655	21.1554	50.2925	9.03981			1531	0.26973	0.21839	0.05706	0.13565	0.02438																									565.5	54.5151	37.2618			565.5	30.9898	30.5775	27.595	25.5362
	1532	80.9471	21.1431	50.3059	9.00534			1532	0.27839	0.22535	0.05886	0.14005	0.02507																									566	54.5372	37.2802			566	30.9804	30.5726	27.5936	25.5301
	1533	80.9332	21.1266	50.3188	8.99924			1533	0.27714	0.2243	0.05855	0.13945	0.02494																									566.5	54.5592	37.2992			566.5	30.9754	30.5641	27.5904	25.5245
	1534	80.9128	21.1108	50.3305	9.03526			1534	0.26892	0.21759	0.05677	0.13535	0.0243																									567	54.5775	37.3057			567	30.9695	30.5561	27.5852	25.5159
	1535	80.8953	21.1054	50.3402	9.07334			1535	0.26686	0.21588	0.05632	0.13434	0.02421																									567.5	54.594	36.7797			567.5	30.9635	30.5495	27.5797	25.5316
	1536	80.877	21.0898	50.3546	9.0621			1536	0.27464	0.22212	0.05792	0.13829	0.02489																									568	54.6085	35.6805			568	30.9533	30.54	27.5746	25.5545
	1537	80.8586	21.0678	50.3658	9.0202			1537	0.27336	0.22104	0.05759	0.13768	0.02466																									568.5	54.6204	34.2852			568.5	30.946	30.5358	27.5698	25.5454
	1538	80.8398	21.0582	50.3792	8.99058			1538	0.27202	0.2199	0.05728	0.13704	0.02446																									569	54.6326	32.6903			569	30.9373	30.528	27.5638	25.5362
	1539	80.8213	21.0439	50.391	8.99894			1539	0.27295	0.2206	0.05744	0.13754	0.02456																									569.5	54.65	31.19			569.5	30.9273	30.5215	27.5565	25.5323
	1540	80.8018	21.0339	50.4033	9.03692			1540	0.26491	0.21405	0.05572	0.13352	0.02394																									570	54.6634	29.8157			570	30.9178	30.5115	27.5492	25.5276
	1541	80.7859	21.0225	50.4167	9.06415			1541	0.26904	0.21735	0.05656	0.13564	0.02439																									570.5	54.6726	28.4949			570.5	30.9099	30.5036	27.5442	25.523
	1542	80.767	21.002	50.4263	9.05075			1542	0.26927	0.21748	0.05655	0.13578	0.02437																									571	54.3558	27.2145			571	30.9029	30.4983	27.5402	25.5178
	1543	80.7491	20.9871	50.4381	9.01101			1543	0.27208	0.2197	0.0571	0.13723	0.02452																									571.5	51.263	26.0008			571.5	30.8947	30.4921	27.537	25.5105
	1544	80.7279	20.9799	50.4493	8.98007			1544	0.2721	0.21966	0.05709	0.13727	0.02443																									572	47.1974	24.8326			572	30.8887	30.4876	27.5296	25.5021
	1545	80.7113	20.9626	50.4606	8.98574			1545	0.27705	0.22361	0.05808	0.1398	0.02489																									572.5	43.7946	23.6927			572.5	30.8812	30.4843	27.5275	25.4978
	1546	80.6927	20.9386	50.4745	9.01732			1546	0.27481	0.22175	0.05754	0.13871	0.02478																									573	40.9373	22.5766			573	30.8763	30.4792	27.5231	25.492
	1547	80.6759	20.9281	50.4852	9.04909			1547	0.27309	0.22032	0.05715	0.13787	0.02471																									573.5	38.6478	21.5195			573.5	30.8665	30.4736	27.9451	25.4876
	1548	80.66	20.9222	50.4976	9.04568			1548	0.26675	0.21516	0.05581	0.1347	0.02413																									574	36.6026	20.55			574	30.8627	30.4708	29.8035	25.4801
	1549	80.6414	20.9037	50.5094	9.00388			1549	0.27342	0.22049	0.05715	0.1381	0.02462																									574.5	34.8756	19.6639			574.5	30.8546	31.0896	31.9099	26.4241
	1550	80.6279	20.8932	50.5212	8.9725			1550	0.2699	0.21761	0.05639	0.13636	0.02422																									575	33.5783	18.8619			575	31.7343	33.1068	34.5981	29.3289
	1551	80.6111	20.8751	50.5319	8.96991			1551	0.27058	0.21812	0.05648	0.13673	0.02427																									575.5	32.6717	18.1344			575.5	33.6518	35.4562	38.1172	33.3948
	1552	80.5925	20.8642	50.5448	9.00427			1552	0.27182	0.21907	0.05671	0.13739	0.02448																									576	31.9716	17.4702			576	35.8066	38.6895	42.727	39.208
	1553	80.5757	20.8449	50.5555	9.03884			1553	0.27132	0.21862	0.05656	0.13717	0.02452																									576.5	31.4552	16.8657			576.5	38.4497	42.8078	47.3717	45.8145
	1554	80.5553	20.8379	50.5641	9.03771			1554	0.26474	0.21326	0.05517	0.13386	0.02393																									577	31.0588	16.3281			577	41.8818	47.2133	50.8264	51.3825
	1555	80.5385	20.8187	50.5759	8.9989			1555	0.26759	0.21551	0.05571	0.13534	0.02408																									577.5	30.747	15.8554			577.5	46.1833	50.9739	54.2023	55.2244
	1556	80.5215	20.8085	50.5893	8.96296			1556	0.2631	0.21185	0.05475	0.1331	0.02358																									578	30.5116	15.4526			578	50.2442	54.3711	57.1652	56.4231
	1557	80.5036	20.7849	50.599	8.95573			1557	0.27062	0.21786	0.05625	0.13693	0.02424																									578.5	30.3574	15.1161			578.5	53.4226	57.4283	58.5989	56.9458
	1558	80.4837	20.7775	50.6113	8.98834			1558	0.26848	0.21608	0.05578	0.13588	0.02413																									579	30.288	14.8377			579	56.5644	59.539	59.3376	57.1941
	1559	80.4655	20.7606	50.6209	9.02437			1559	0.26808	0.21571	0.05566	0.1357	0.02419																									579.5	30.2128	14.6137			579.5	59.0994	60.6029	59.8176	57.3373
	1560	80.4496	20.7515	50.6344	9.03024			1560	0.26568	0.21374	0.05513	0.13453	0.02399																									580	30.1766	14.4334			580	60.3338	61.2212	60.0934	57.4304
	1561	80.4291	20.7348	50.6435	8.99113			1561	0.27002	0.21717	0.05599	0.13675	0.02428																									580.5	30.1281	14.2906			580.5	61.0057	61.6002	60.2636	57.4931
	1562	80.4103	20.7143	50.6558	8.94756			1562	0.26756	0.21515	0.05542	0.13553	0.02394																									581	30.0897	14.1765			581	61.4468	61.8408	60.374	57.5346
	1563	80.3917	20.6979	50.6654	8.93827			1563	0.26667	0.21438	0.0552	0.13511	0.02384																									581.5	30.0537	14.0854			581.5	61.725	62.0028	60.4525	57.5664
	1564	80.3727	20.6831	50.6794	8.97284			1564	0.26264	0.21109	0.05432	0.1331	0.02357																									582	30.0173	14.0113			582	61.9007	62.1057	60.5082	57.5944
	1565	80.355	20.6724	50.6906	9.01289			1565	0.26728	0.21477	0.05525	0.13549	0.02409																									582.5	29.983	13.9502			582.5	62.0159	62.1817	60.5578	57.6104
	1566	80.3381	20.6586	50.7025	9.01401			1566	0.26245	0.21085	0.05422	0.13307	0.02366																									583	29.9508	13.8992			583	62.1024	62.2376	60.5961	57.6204
	1567	80.3213	20.6427	50.7122	8.97519			1567	0.26308	0.21131	0.05431	0.13341	0.02361																									583.5	29.9017	13.858			583.5	62.1598	62.2779	60.6197	57.6275
	1568	80.306	20.6285	50.7267	8.9348			1568	0.25722	0.20656	0.05306	0.13048	0.02298																									584	29.8844	13.8238			584	62.2103	62.3133	60.6376	57.6289
	1569	80.2888	20.6174	50.7375	8.92311			1569	0.25452	0.20435	0.05248	0.12914	0.02271																									584.5	29.8574	13.7947			584.5	62.2506	62.3461	60.6567	57.6323
	1570	80.2744	20.6067	50.7505	8.95436			1570	0.24175	0.19406	0.04982	0.12269	0.02165																									585	29.8258	13.7706			585	62.2811	62.3696	60.6714	57.636
	1571	80.2545	20.5905	50.7585	8.99256			1571	0.23507	0.18865	0.0484	0.11932	0.02114																									585.5	29.7992	13.7504			585.5	62.3106	62.3904	60.6876	57.6361
	1572	80.2394	20.5772	50.7693	9.00503			1572	0.23775	0.19077	0.04892	0.1207	0.02141																									586	29.7934	13.7352			586	62.3334	62.4097	60.7027	57.6361
	1573	80.2263	20.5619	50.7807	8.97578			1573	0.23407	0.18779	0.04813	0.11886	0.02101																									586.5	29.7698	13.7241			586.5	62.3573	62.4247	60.7134	57.6461
	1574	80.2071	20.5528	50.792	8.93054			1574	0.24145	0.19366	0.04962	0.12264	0.02156																									587	29.7492	13.7152			587	62.3807	62.4441	60.7241	57.652
	1575	80.1907	20.5353	50.8012	8.9078			1575	0.23974	0.19225	0.04923	0.12179	0.02136																									587.5	29.7338	13.7068			587.5	62.3993	62.4532	60.7319	57.6531
	1576	80.1695	20.5215	50.8109	8.93123			1576	0.24678	0.19784	0.05064	0.12539	0.02204																									588	29.7081	13.7001			588	62.4153	62.4704	60.7353	57.6578
	1577	80.1529	20.5032	50.8206	8.97178			1577	0.21602	0.17315	0.04429	0.10978	0.01938																									588.5	29.7116	13.6951			588.5	62.4318	62.479	60.7364	57.6598
	1578	80.1345	20.4877	50.8314	8.99169			1578	0.23516	0.18844	0.04818	0.11954	0.02114																									589	29.7074	13.6895			589	62.4448	62.4916	60.748	57.7849
	1579	80.1185	20.4752	50.8395	8.96968			1579	0.23672	0.18966	0.04847	0.12035	0.02123																									589.5	29.6816	13.6848			589.5	62.4555	62.5058	60.7527	58.1392
	1580	80.1002	20.4652	50.8471	8.92452			1580	0.24464	0.19596	0.05007	0.12439	0.02183																									590	29.6561	13.6818			590	62.4647	62.5163	60.7547	58.1336
	1581	80.0796	20.4453	50.8557	8.89052			1581	0.2487	0.19916	0.05085	0.12648	0.02211																									590.5	29.6318	13.6802			590.5	62.4728	62.5302	60.7603	58.1342
	1582	80.0628	20.4294	50.8671	8.89864			1582	0.24195	0.19371	0.04943	0.12307	0.02153																									591	29.6094	13.6765			591	62.4777	62.5374	60.7661	58.1337
	1583	80.042	20.4086	50.8764	8.94096			1583	0.24755	0.19814	0.05052	0.12594	0.02213																									591.5	29.5849	13.6716			591.5	62.4888	62.5489	60.771	58.1342
	1584	80.0232	20.4045	50.885	8.97502			1584	0.24904	0.19929	0.05082	0.12672	0.02235																									592	29.5624	13.6681			592	62.5009	62.5547	60.7712	58.1378
	1585	80.0046	20.3848	50.8921	8.96249			1585	0.25874	0.207	0.05274	0.13168	0.02319																									592.5	29.5434	13.6634			592.5	62.516	62.5516	60.7728	58.143
	1586	79.9886	20.3593	50.9019	8.92329			1586	0.25569	0.20452	0.05206	0.13015	0.02282																									593	29.5214	13.6602			593	62.5219	62.5575	60.7787	58.1558
	1587	79.9744	20.3309	50.9118	8.88335			1587	0.25303	0.20236	0.05144	0.12882	0.02248																									593.5	29.5019	13.6577			593.5	62.5355	62.5585	60.7775	58.1579
	1588	79.9545	20.3103	50.9205	8.88021			1588	0.25107	0.20074	0.05099	0.12785	0.0223																									594	29.4845	13.6553			594	62.5371	62.5573	60.7829	58.1547
	1589	79.9385	20.2924	50.9292	8.91075			1589	0.23233	0.18572	0.04715	0.11832	0.0207																									594.5	29.4712	13.6509			594.5	62.545	62.5644	60.7846	58.15
	1590	79.9194	20.2775	50.9364	8.95236			1590	0.24179	0.19324	0.04903	0.12316	0.02165																									595	29.4518	13.6475			595	62.5509	62.5658	60.7879	58.2265
	1591	79.9037	20.2802	50.9435	8.96328			1591	0.24197	0.19334	0.04907	0.12327	0.02169																									595.5	29.421	13.6471			595.5	62.555	62.5683	60.782	58.2822
	1592	79.8886	20.2723	50.9528	8.93346			1592	0.25225	0.20152	0.05114	0.12853	0.02253																									596	29.4146	13.644			596	62.5599	62.5756	60.7737	58.2806
	1593	79.8752	20.2759	50.9611	8.88801			1593	0.25833	0.20634	0.05238	0.13165	0.02296																									596.5	29.3964	13.6416			596.5	62.5627	62.5737	60.7689	58.2756
	1594	79.8627	20.2752	50.9688	8.85382			1594	0.25624	0.20464	0.05195	0.1306	0.02269																									597	29.3769	13.6915			597	62.5696	62.5789	60.7699	58.2687
	1595	79.8449	20.2777	50.9761	8.85954			1595	0.25823	0.20618	0.05236	0.13164	0.02288																									597.5	29.3616	14.2844			597.5	62.5666	62.5733	60.7711	58.2613
	1596	79.8329	20.2898	50.9834	8.89916			1596	0.24452	0.19521	0.04961	0.12466	0.02176																									598	29.3436	14.9146			598	62.5715	62.5633	60.7658	58.2539
	1597	79.814	20.2802	50.9873	8.93188			1597	0.24692	0.19708	0.05008	0.1259	0.02205																									598.5	29.3272	15.4893			598.5	62.5727	62.5622	60.7678	58.2532
	1598	79.7971	20.2861	50.9908	8.92282			1598	0.25421	0.20285	0.05157	0.12962	0.02268																									599	29.3101	16.0365			599	62.5757	62.5591	60.7702	58.2475
	1599	79.7853	20.2848	50.9965	8.88135			1599	0.24202	0.1931	0.04909	0.12342	0.02149																									599.5	29.2969	16.5688			599.5	62.5809	62.5536	60.7691	58.238
	1600	79.7727	20.2831	51.0028	8.82525			1600	0.2381	0.18994	0.04829	0.12144	0.02101																									600	29.261	17.1099			600	62.5819	62.5495	60.7646	58.233
																																						600.5	29.2566	17.6727			600.5	62.579	62.5431	60.7559	58.2248
																																						601	29.5824	18.2518			601	62.5783	62.5438	60.7557	58.218
																																						601.5	31.1778	18.855			601.5	62.5814	62.5368	60.7562	58.2061
																																						602	33.275	19.4796			602	62.5795	62.5367	60.7549	58.1989
																																						602.5	35.4898	20.1318			602.5	62.5808	62.5353	60.754	58.1904
																																						603	37.479	20.8164			603	62.5769	62.5354	60.7481	58.1842
																																						603.5	39.1933	21.5246			603.5	62.5749	62.5308	60.0246	58.1787
																																						604	40.5815	22.2613			604	62.5747	62.5295	55.3514	58.1739
																																						604.5	41.7291	23.0157			604.5	62.572	61.3347	49.7977	55.5804
																																						605	42.783	23.7702			605	60.741	55.6661	44.8726	46.2321
																																						605.5	43.8534	24.5057			605.5	55.5639	50.0997	40.8088	38.5909
																																						606	45.0039	25.2077			606	50.5678	45.6297	37.5348	33.6415
																																						606.5	45.9067	25.8578			606.5	46.3417	41.8743	34.8294	30.3308
																																						607	46.6379	26.4495			607	42.957	38.8738	32.5546	28.1681
																																						607.5	47.2628	27.0074			607.5	40.1986	36.479	30.7589	26.9224
																																						608	47.7864	27.5499			608	37.8624	34.6381	29.501	26.3713
																																						608.5	48.2152	28.0843			608.5	35.8697	33.2914	28.7133	26.1219
																																						609	48.5659	28.6252			609	34.3304	32.3291	28.2788	26.0067
																																						609.5	48.8888	29.1488			609.5	33.1356	31.6785	28.0535	25.9471
																																						610	49.1741	29.7137			610	32.3256	31.2855	27.9323	25.9105
																																						610.5	49.4305	30.2887			610.5	31.8328	31.0645	27.8643	25.8861
																																						611	49.6639	30.8702			611	31.5569	30.9365	27.825	25.8672
																																						611.5	49.886	31.4431			611.5	31.4049	30.8602	27.7989	25.852
																																						612	50.1	31.9978			612	31.3186	30.8095	27.7817	25.8357
																																						612.5	50.3009	32.5241			612.5	31.2644	30.7768	27.7622	25.8216
																																						613	50.4852	33.0235			613	31.2253	30.751	27.7472	25.8074
																																						613.5	50.6561	33.4828			613.5	31.1954	30.7304	27.7314	25.7948
																																						614	50.8206	33.906			614	31.1701	30.7161	27.722	25.7843
																																						614.5	50.9947	34.2914			614.5	31.1505	30.7012	27.7119	25.7728
																																						615	51.1352	34.6309			615	31.136	30.6915	27.701	25.7639
																																						615.5	51.2707	34.9346			615.5	31.1187	30.6753	27.6897	25.7546
																																						616	51.3974	35.1968			616	31.1014	30.6635	27.6786	25.7456
																																						616.5	51.5204	35.4271			616.5	31.086	30.6533	27.668	25.8333
																																						617	51.6351	35.6218			617	31.0725	30.6414	27.6575	25.8233
																																						617.5	51.7454	35.7956			617.5	31.0563	30.6312	27.6535	25.8124
																																						618	51.8537	35.9465			618	31.0404	30.6231	27.6395	25.8005
																																						618.5	51.9516	36.0746			618.5	31.0242	30.6193	27.6334	25.7918
																																						619	52.0472	36.1898			619	31.0118	30.6122	27.6268	25.7819
																																						619.5	52.1375	36.2864			619.5	30.9988	30.606	27.62	25.7725
																																						620	52.226	36.3762			620	30.9861	30.6009	27.6093	25.7649
																																						620.5	52.3113	36.4574			620.5	30.9751	30.5933	27.6007	25.7578
																																						621	52.3888	36.5272			621	30.9616	30.5901	27.5948	25.751
																																						621.5	52.4629	36.5911			621.5	30.9493	30.5833	27.5834	25.7442
																																						622	52.5339	36.6494			622	30.9383	30.5754	27.5719	25.7398
																																						622.5	52.5991	36.6976			622.5	30.9294	30.5676	27.562	25.7337
																																						623	52.6629	36.7458			623	30.9245	30.5637	27.5524	25.7277
																																						623.5	52.7258	36.7883			623.5	30.9145	30.5564	27.5427	25.7217
																																						624	52.7777	36.8247			624	30.9059	30.5513	27.5336	25.7142
																																						624.5	52.829	36.8626			624.5	30.8982	30.5433	27.526	25.7098
																																						625	52.8827	36.8962			625	30.8855	30.5356	27.5194	25.7034
																																						625.5	52.9285	36.9305			625.5	30.8778	30.528	27.5111	25.6958
																																						626	52.9712	36.9574			626	30.87	30.5237	27.5002	25.6909
																																						626.5	53.0104	36.9835			626.5	30.8615	30.5224	27.4933	25.6841
																																						627	53.0469	36.8951			627	30.8529	30.5209	27.4864	25.679
																																						627.5	53.082	36.033			627.5	30.8444	30.5145	27.4772	25.676
																																						628	53.1176	34.7908			628	30.8369	30.5066	27.4688	25.6726
																																						628.5	53.1485	33.2663			628.5	30.8306	30.5022	27.4623	25.6655
																																						629	53.1797	31.6936			629	30.8252	30.4984	27.453	25.6615
																																						629.5	53.2079	30.2757			629.5	30.8181	30.4908	27.4476	25.6554
																																						630	53.2341	28.9516			630	30.8129	30.4887	27.4438	25.6498
																																						630.5	53.2623	27.6682			630.5	30.8077	30.49	27.4362	25.6463
																																						631	53.2815	26.4468			631	30.7981	30.4851	27.4261	25.7974
																																						631.5	53.2562	25.2857			631.5	30.7903	30.4808	27.417	25.8278
																																						632	53.2275	24.1537			632	30.785	30.4777	27.4127	25.8188
																																						632.5	53.2034	23.0511			632.5	30.7818	30.4736	27.4077	25.8178
																																						633	53.1843	22.0401			633	30.7713	30.4709	27.4027	25.8124
																																						633.5	53.1633	21.0474			633.5	30.7656	30.47	27.849	25.8066
																																						634	53.141	20.1376			634	30.7605	30.4679	29.7045	25.8046
																																						634.5	53.1236	19.3067			634.5	30.7554	31.1068	31.9103	26.8104
																																						635	53.1031	18.5582			635	31.6519	33.1317	34.6072	29.7615
																																						635.5	53.0872	17.8773			635.5	33.5662	35.6403	38.1411	33.9029
																																						636	53.0721	17.257			636	35.7058	38.945	42.5572	39.8378
																																						636.5	53.0545	16.694			636.5	38.3497	43.123	47.1654	46.5258
																																						637	53.0356	16.1907			637	41.7665	47.5129	50.5998	52.1592
																																						637.5	53.0218	15.7516			637.5	46.0421	51.229	53.948	55.9213
																																						638	53.0042	15.3731			638	50.0761	54.6216	56.8868	57.1107
																																						638.5	52.9826	15.0554			638.5	53.2411	57.6253	58.3319	57.6404
																																						639	52.964	14.7926			639	56.3584	59.64	59.0656	57.8916
																																						639.5	52.9539	14.5802			639.5	58.869	60.6006	59.559	58.0357
																																						640	52.9659	14.4069			640	60.084	61.215	59.8482	58.1289
																																						640.5	52.9527	14.2696			640.5	60.7454	61.5915	60.0289	58.1946
																																						641	52.9405	14.1581			641	61.1794	61.8311	60.141	58.249
																																						641.5	52.925	14.0662			641.5	61.4485	61.9875	60.2235	58.2884
																																						642	52.919	13.9937			642	61.6197	62.0959	60.2785	58.311
																																						642.5	52.9074	13.9334			642.5	61.7328	62.1705	60.3171	58.3319
																																						643	52.8988	13.8824			643	61.8088	62.2266	60.3519	58.3462
																																						643.5	52.8843	13.8395			643.5	61.8646	62.2658	60.3792	58.353
																																						644	52.871	13.8044			644	61.9007	62.2967	60.4021	58.3607
																																						644.5	52.8547	13.7751			644.5	61.931	62.3183	60.4269	58.3701
																																						645	52.8654	13.7498			645	61.956	62.3327	60.4407	58.3805
																																						645.5	52.8799	13.7305			645.5	61.9757	62.3523	60.4525	58.3799
																																						646	52.8701	13.7137			646	61.9842	62.3664	60.4616	58.3797
																																						646.5	52.8632	13.7012			646.5	61.9912	62.3747	60.4709	58.3868
																																						647	52.8532	13.6906			647	62.0013	62.3876	60.4767	58.3844
																																						647.5	52.8431	13.6797			647.5	62.0083	62.3921	60.48	58.3908
																																						648	52.8328	13.6712			648	62.0151	62.4014	60.4843	58.3875
																																						648.5	52.8205	13.6623			648.5	62.0234	62.4084	60.4856	58.395
																																						649	52.8132	13.6561			649	62.0321	62.4103	60.4944	58.3944
																																						649.5	52.8039	13.6499			649.5	62.0343	62.4139	60.5008	58.3988
																																						650	52.7954	13.6449			650	62.0411	62.4226	60.5062	58.4153
																																						650.5	52.7884	13.6414			650.5	62.0435	62.4308	60.5073	58.4659
																																						651	52.7831	13.6371			651	62.0468	62.4426	60.5078	58.4668
																																						651.5	52.7783	13.6352
																																						652	52.7708	13.6297
																																						652.5	52.7638	13.6253
																																						653	52.7581	13.6219
																																						653.5	52.755	13.6203
																																						654	52.7519	13.6175
																																						654.5	52.7435	13.6145
																																						655	52.7394	13.6078
																																						655.5	52.7363	13.6039
																																						656	52.7344	13.6027
																																						656.5	52.728	13.6011
																																						657	52.7234	13.7818
																																						657.5	52.7187	14.454
																																						658	32.4219	15.0625
																																						658.5	32.3298	15.6273
																																						659	32.2388	16.1697
																																						659.5	32.1521	16.7113
																																						660	32.063	17.2707
																																						660.5	31.9856	17.8514
																																						661	31.9071	18.4565
																																						661.5	31.8336	19.0878
																																						662	31.7714	19.74
																																						662.5	31.6975	20.427
																																						663	31.6387	21.1495
																																						663.5	31.5778	21.9042
																																						664	31.5281	22.683
																																						664.5	31.4816	23.4667
																																						665	31.4407	24.2387
																																						665.5	31.3898	24.9781
																																						666	31.347	25.6624
																																						666.5	31.3084	26.2903
																																						667	31.2762	26.874
																																						667.5	31.2442	27.4341
																																						668	31.2052	27.9857
																																						668.5	31.1815	28.5406
																																						669	31.1611	29.1095
																																						669.5	31.1408	29.6917
																																						670	31.1226	30.2852
																																						670.5	31.0995	30.8818
																																						671	31.0757	31.4662
																																						671.5	31.0577	32.0252
																																						672	31.0498	32.5527
																																						672.5	31.0329	33.0465
																																						673	31.0228	33.4991
																																						673.5	31.0112	33.9112
																																						674	30.9901	34.2772
																																						674.5	30.9809	34.6021
																																						675	30.9707	34.8845
																																						675.5	30.9597	35.1284
																																						676	30.95	35.3473
																																						676.5	30.9393	35.5356
																																						677	30.9281	35.7005
																																						677.5	30.9204	35.845
																																						678	30.9174	35.9727
																																						678.5	30.9121	36.0841
																																						679	30.996	36.1832
																																						679.5	31.2977	36.2707
																																						680	31.6604	36.344
																																						680.5	32.0289	36.4116
																																						681	32.3752	36.4733
																																						681.5	32.7482	36.5258
																																						682	33.132	36.5757
																																						682.5	33.5246	36.6191
																																						683	33.941	36.6602
																																						683.5	34.3526	36.6969
																																						684	34.7905	36.7277
																																						684.5	35.2579	36.7574
																																						685	35.7513	36.7845
																																						685.5	36.2526	36.8088
																																						686	36.7829	36.8284
																																						686.5	37.3537	36.8475
																																						687	37.936	36.5761
																																						687.5	38.5348	35.6007
																																						688	39.1706	34.3914
																																						688.5	39.8427	32.9334
																																						689	40.542	31.46
																																						689.5	41.2604	30.126
																																						690	41.9946	28.881
																																						690.5	42.7156	27.671
																																						691	43.4193	26.5136
																																						691.5	44.0907	25.4064
																																						692	44.7321	24.3302
																																						692.5	45.3569	23.279
																																						693	45.9534	22.2598
																																						693.5	46.5315	21.2915
																																						694	47.1062	20.4004
																																						694.5	47.6704	19.5851
																																						695	48.251	18.8434
																																						695.5	48.8587	18.1645
																																						696	49.479	17.5478
																																						696.5	50.1177	16.9826
																																						697	50.7868	16.4683
																																						697.5	51.4832	16.0117
																																						698	52.159	15.6101
																																						698.5	52.833	15.2627
																																						699	53.4827	14.973
																																						699.5	54.1039	14.7283
																																						700	54.6919	14.5287
																																						700.5	55.233	14.3659
																																						701	55.7367	14.2311
																																						701.5	56.2032	14.1239
																																						702	56.6101	14.0351
																																						702.5	56.9745	13.9623
																																						703	57.2967	13.9029
																																						703.5	57.5804	13.8513
																																						704	57.8248	13.8099
																																						704.5	58.0506	13.7725
																																						705	58.2552	13.7434
																																						705.5	58.4486	13.7196
																																						706	58.6076	13.702
																																						706.5	58.7596	13.6867
																																						707	58.9181	13.6745
																																						707.5	59.0708	13.6643
																																						708	59.1818	13.6565
																																						708.5	59.3003	13.6503
																																						709	59.4234	13.6427
																																						709.5	59.5365	13.6408
																																						710	59.6341	13.6372
																																						710.5	59.7298	13.6334
																																						711	59.8178	13.6295
																																						711.5	59.9031	13.6248
																																						712	59.967	13.6211
																																						712.5	60.0255	13.6169
																																						713	60.0905	13.612
																																						713.5	60.1422	13.6067
																																						714	60.2027	13.6024
																																						714.5	60.269	13.5996
																																						715	60.3296	13.5954
																																						715.5	60.3449	13.5886
																																						716	60.3734	13.5857
																																						716.5	60.4175	13.5846
																																						717	60.453	13.968
																																						717.5	60.4678	14.5553
																																						718	60.4912	15.0586
																																						718.5	60.5246	15.5267
																																						719	60.5504	15.9739
																																						719.5	60.59	16.4149
																																						720	60.6264	16.8595
																																						720.5	60.64	17.3164
																																						721	60.6611	17.7869
																																						721.5	60.6858	18.268
																																						722	60.7181	18.7648
																																						722.5	60.7467	19.2761
																																						723	60.7638	19.8034
																																						723.5	60.7788	20.3521
																																						724	60.7982	20.9174
																																						724.5	60.8138	21.5019
																																						725	60.8363	22.1017
																																						725.5	60.8758	22.7166
																																						726	60.862	23.3264
																																						726.5	60.8788	23.9383
																																						727	60.8987	24.5384
																																						727.5	60.918	25.0876
																																						728	60.943	25.6403
																																						728.5	60.9595	26.1613
																																						729	60.9805	26.657
																																						729.5	60.9999	27.1417
																																						730	61.0083	27.6183
																																						730.5	61.0213	28.0917
																																						731	61.035	28.5723
																																						731.5	61.0505	29.0576
																																						732	61.073	29.5479
																																						732.5	61.0959	30.0378
																																						733	61.1245	30.525
																																						733.5	61.128	31.0073
																																						734	61.1274	31.4846
																																						734.5	61.1418	31.9426
																																						735	61.1625	32.3838
																																						735.5	61.1863	32.8036
																																						736	61.1904	33.1979
																																						736.5	61.2036	33.5647
																																						737	61.2371	33.9011
																																						737.5	61.241	34.2011
																																						738	61.2382	34.4669
																																						738.5	61.2452	34.7018
																																						739	61.0612	34.9094
																																						739.5	60.4837	35.0928
																																						740	59.7794	35.2578
																																						740.5	59.0242	35.4088
																																						741	58.223	35.5408
																																						741.5	57.3341	35.6622
																																						742	56.4271	35.77
																																						742.5	55.5363	35.8649
																																						743	54.7073	35.9512
																																						743.5	53.8926	36.0275
																																						744	53.0947	36.1001
																																						744.5	52.3083	36.1687
																																						745	51.5664	36.2253
																																						745.5	50.8675	36.2824
																																						746	50.2103	36.3326
																																						746.5	49.6257	36.3548
																																						747	49.1114	35.8102
																																						747.5	48.65	34.8909

## Sheet: Figure 4
4a	Temperature	Heat Flow				4c	Wavelength	Transmittance					4d	Temperature	Transmittance	Transmittance		4e	ΔT						4f	Sunlight intensity	ΔT									4g	Time	ΔT										4h	Wavelength
	\+(o)C	mW/mg					nm	%						\+(o)C	%	%			%							mW cm\+(-2 )	\+(o)C										min	\+(o)C											nm
		1	2	3				20 \+(o)C	30 \+(o)C	40 \+(o)C	50 \+(o)C				VIS	NIR			20	30	40	50					Glass	TC1	TC2	TC3	WRT1	WRT2	WRT3	WRT4				Glass	TC1	TC2	TC3	WRT1	WRT2	WRT3	WRT4	WRT4-2L
	99.9462	0.02194	-0.0072	-0.00532			400	38.8992	39.2968	39.5285	40.5941			20	66	87.4			TC1	0	0.33	0.93	27.6			25	2.7	2.5	2.3	1	2.2	2	1.3	1.9			0	0	0	0	0	0	0	0	0	0			400
	99.9305	0.01627	-0.01515	-0.006			401	38.8912	39.2751	39.5298	40.5967			30	66.1	86			TC2	0	1.27	3.8	15.9			50	3.9	3.6	3.3	2.5	3.3	3.4	2.8	3.2			10	9.02	5	6.64	3.49	4.71	4.35	3.22	3.31	2.96			401
	99.8593	0.04095	0.00229	0.02209			402	38.9705	39.3396	39.648	40.6713			40	66.1	77			TC3	0	3.95	12.8	15.2			75	6.3	4.6	4.1	3.6	4.3	4.1	3.9	3.8			30	9.14	6.8	7.24	5.36	5.95	5.67	5.21	4.91	3.42			402
	99.73	0.06027	0.02291	0.04447			403	39.1151	39.4861	39.8164	40.8041			50	66.5	62.6			WRT1	0	0.03	10.7	19.7			100	8.9	6.6	5.8	4.3	6	5.2	4.5	4.7			60	9.19	7.04	7.68	5.69	6.7	6.3	5.84	5.7	3.66			403
	99.5595	0.07927	0.04531	0.06893			404	39.3122	39.6348	39.9936	40.9556								WRT2	0	1.4	7.8	17.9																										404
	99.3527	0.09649	0.06692	0.08973			405	39.5048	39.8072	40.183	41.0722								WRT3	0	2.7	11.7	15																										405
	99.1188	0.10914	0.08612	0.10729			406	39.7284	40.0522	40.4068	41.2732								WRT4	0	2.02	10.1	24.8																										406
	98.8649	0.11956	0.10319	0.12284			407	39.9034	40.266	40.5813	41.4348								WRT4-2L	0	2.98	16.8	33.2																										407
	98.5948	0.12756	0.11795	0.13544			408	40.0867	40.4444	40.7406	41.6096																																						408
	98.3133	0.13326	0.13016	0.14592			409	40.2695	40.6225	40.9235	41.7525																																						409
	98.0212	0.13779	0.14082	0.15527			410	40.3671	40.7562	41.0508	41.8768																																						410
	97.7232	0.14095	0.15009	0.16196			411	40.5661	40.9303	41.2344	41.9879																																						411
	97.419	0.14261	0.15739	0.16895			412	40.7468	41.0608	41.381	42.1448																																						412
	97.1109	0.14462	0.1645	0.17487			413	40.946	41.2203	41.5258	42.2377																																						413
	96.7995	0.14557	0.17039	0.17963			414	41.0724	41.3692	41.6566	42.336																																						414
	96.4851	0.14619	0.17541	0.18386			415	41.3126	41.565	41.8413	42.4738																																						415
	96.1687	0.14688	0.18017	0.1883			416	41.5079	41.7778	42.0391	42.6997																																						416
	95.8507	0.1474	0.18383	0.19132			417	41.7649	41.9992	42.2429	42.8695																																						417
	95.531	0.1478	0.18746	0.19518			418	41.9616	42.1906	42.4408	43.0566																																						418
	95.2099	0.14822	0.19089	0.19793			419	42.1944	42.3742	42.62	43.2492																																						419
	94.8881	0.1485	0.19372	0.20087			420	42.4325	42.636	42.8643	43.4938																																						420
	94.5651	0.14889	0.19685	0.20373			421	42.6701	42.8284	43.0731	43.6775																																						421
	94.2418	0.14903	0.19996	0.20605			422	42.8713	43.0377	43.2792	43.8514																																						422
	93.9176	0.14915	0.20179	0.20868			423	43.0902	43.2909	43.528	44.0561																																						423
	93.5922	0.14929	0.20482	0.21099			424	43.2992	43.55	43.7363	44.2352																																						424
	93.2667	0.14931	0.20659	0.21274			425	43.5162	43.7681	43.9069	44.3804																																						425
	92.9409	0.1493	0.20855	0.21441			426	43.7455	44.0163	44.1195	44.5606																																						426
	92.6143	0.1493	0.21072	0.21627			427	44.0048	44.3006	44.3494	44.7862																																						427
	92.2872	0.14923	0.21196	0.21832			428	44.2392	44.4864	44.5487	44.9785																																						428
	91.9595	0.14919	0.21444	0.22012			429	44.5147	44.7136	44.7762	45.2191																																						429
	91.6325	0.14906	0.21587	0.22205			430	44.7454	44.9408	45.0078	45.4747																																						430
	91.3041	0.1489	0.21733	0.22335			431	44.9795	45.1524	45.2568	45.676																																						431
	90.9764	0.14876	0.21865	0.2249			432	45.1873	45.3431	45.441	45.818																																						432
	90.6476	0.1486	0.22054	0.2263			433	45.3906	45.5986	45.6225	46.0078																																						433
	90.3185	0.14838	0.22228	0.22732			434	45.6536	45.8961	45.8804	46.215																																						434
	89.9894	0.14802	0.22318	0.22904			435	45.962	46.2185	46.1452	46.4205																																						435
	89.6601	0.14772	0.22479	0.23024			436	46.1954	46.4682	46.3281	46.5926																																						436
	89.3313	0.14755	0.2258	0.23297			437	46.4413	46.755	46.5779	46.8138																																						437
	89.0012	0.14725	0.22697	0.23383			438	46.6769	46.9821	46.8349	47.0137																																						438
	88.6706	0.14711	0.22853	0.23465			439	46.894	47.1658	47.0655	47.175																																						439
	88.3412	0.14681	0.22988	0.23551			440	47.1005	47.3374	47.2992	47.3473																																						440
	88.0111	0.14642	0.23078	0.23647			441	47.3735	47.5925	47.5139	47.5391																																						441
	87.6806	0.14625	0.23159	0.23788			442	47.5977	47.8035	47.7186	47.7556																																						442
	87.3502	0.14604	0.2324	0.23864			443	47.9249	48.1504	47.9941	48.0176																																						443
	87.0196	0.14582	0.23334	0.23933			444	48.1695	48.3993	48.202	48.2229																																						444
	86.6892	0.1456	0.23436	0.24005			445	48.4369	48.647	48.4089	48.4282																																						445
	86.3577	0.14538	0.23529	0.2408			446	48.6918	48.9264	48.6915	48.6948																																						446
	86.0272	0.14517	0.23615	0.24186			447	48.9837	49.1965	48.95	48.9109																																						447
	85.6961	0.14492	0.23693	0.24299			448	49.2068	49.4019	49.1748	49.109																																						448
	85.3647	0.14477	0.23762	0.24362			449	49.4549	49.6654	49.4596	49.3527																																						449
	85.0332	0.14452	0.23848	0.24478			450	49.6721	49.9012	49.664	49.5427																																						450
	84.7021	0.14424	0.23923	0.24538			451	49.9547	50.1418	49.9125	49.769																																						451
	84.3709	0.14398	0.24006	0.24594			452	50.2027	50.403	50.1619	50.0303																																						452
	84.0393	0.14372	0.24073	0.24671			453	50.415	50.6018	50.354	50.2082																																						453
	83.7072	0.14338	0.24201	0.24753			454	50.7011	50.8928	50.5853	50.4477																																						454
	83.3756	0.14311	0.24272	0.24825			455	50.9805	51.161	50.8565	50.7069																																						455
	83.0442	0.14283	0.24333	0.24877			456	51.1621	51.385	51.0549	50.9																																						456
	82.7123	0.14253	0.24415	0.24942			457	51.404	51.6021	51.2807	51.0966																																						457
	82.3806	0.14228	0.24471	0.24999			458	51.697	51.8767	51.5399	51.33																																						458
	82.0484	0.14204	0.24514	0.2505			459	51.933	52.0851	51.7591	51.5484																																						459
	81.7165	0.14183	0.24566	0.25094			460	52.1494	52.3029	51.983	51.7398																																						460
	81.3852	0.14157	0.24624	0.25135			461	52.4196	52.5565	52.2338	51.9892																																						461
	81.0527	0.14137	0.24704	0.25196			462	52.6469	52.7748	52.4734	52.1775																																						462
	80.7208	0.14105	0.24755	0.25249			463	52.835	52.9807	52.68	52.3813																																						463
	80.3886	0.14081	0.2479	0.25296			464	53.0252	53.1931	52.9051	52.5799																																						464
	80.0558	0.1406	0.24822	0.25344			465	53.2189	53.4154	53.1223	52.7968																																						465
	79.724	0.14037	0.24859	0.25382			466	53.3848	53.5957	53.2981	52.9664																																						466
	79.3914	0.13985	0.2491	0.25439			467	53.5703	53.7943	53.4772	53.1742																																						467
	79.0595	0.13967	0.24953	0.25475			468	53.7762	53.9962	53.688	53.3834																																						468
	78.7266	0.13919	0.24986	0.25496			469	54.002	54.2214	53.9016	53.5762																																						469
	78.3943	0.1389	0.25021	0.25523			470	54.22	54.4081	54.0916	53.7835																																						470
	78.0617	0.13868	0.25062	0.25544			471	54.4421	54.6164	54.3048	54.0091																																						471
	77.7292	0.13849	0.25087	0.25577			472	54.7011	54.848	54.5472	54.2506																																						472
	77.3965	0.13823	0.25112	0.256			473	54.9419	55.0504	54.7578	54.5033																																						473
	77.0641	0.13795	0.25146	0.25613			474	55.1626	55.2654	54.971	54.7758																																						474
	76.7311	0.13773	0.25173	0.25644			475	55.4221	55.5556	55.2388	55.0421																																						475
	76.3982	0.13732	0.2519	0.25656			476	55.6538	55.8034	55.5106	55.2719																																						476
	76.0658	0.13667	0.25216	0.2568			477	55.8411	56.0595	55.7669	55.526																																						477
	75.7327	0.13617	0.25228	0.25692			478	56.074	56.3107	56.0315	55.7736																																						478
	75.3998	0.13594	0.25244	0.25705			479	56.2853	56.5345	56.2652	56.0202																																						479
	75.0671	0.13559	0.25265	0.25713			480	56.4714	56.7234	56.4849	56.237																																						480
	74.7344	0.13552	0.25283	0.25722			481	56.7149	56.9216	56.7003	56.467																																						481
	74.4017	0.13523	0.25296	0.25735			482	56.9148	57.1029	56.8752	56.6851																																						482
	74.0683	0.13508	0.25319	0.25744			483	57.0931	57.2905	57.0968	56.915																																						483
	73.7356	0.13486	0.25335	0.25758			484	57.2907	57.501	57.3181	57.1055																																						484
	73.4027	0.13469	0.25352	0.25767			485	57.4677	57.6767	57.5225	57.3037																																						485
	73.0697	0.1345	0.25362	0.2578			486	57.6388	57.8865	57.7243	57.5462																																						486
	72.7371	0.1343	0.25375	0.25788			487	57.8929	58.1331	57.9808	57.8251																																						487
	72.4045	0.13392	0.25394	0.25793			488	58.0883	58.3962	58.1997	58.0583																																						488
	72.0712	0.13373	0.25409	0.25799			489	58.3097	58.5892	58.401	58.3318																																						489
	71.7388	0.13358	0.25416	0.25804			490	58.512	58.8264	58.628	58.6129																																						490
	71.4058	0.13332	0.25423	0.25808			491	58.737	59.0382	58.8809	58.9015																																						491
	71.073	0.13315	0.25428	0.25812			492	58.855	59.1671	59.0631	59.0688																																						492
	70.741	0.13294	0.25441	0.25819			493	59.0821	59.326	59.2297	59.2882																																						493
	70.408	0.13275	0.25455	0.25834			494	59.2309	59.5143	59.4198	59.4646																																						494
	70.0746	0.13255	0.25459	0.25823			495	59.4271	59.6761	59.5801	59.6199																																						495
	69.7421	0.13239	0.25467	0.25821			496	59.5606	59.8513	59.7072	59.7671																																						496
	69.4091	0.13219	0.25472	0.25825			497	59.7612	60.0546	59.9009	59.9794																																						497
	69.0762	0.13188	0.25477	0.25825			498	59.9359	60.2661	60.0935	60.1764																																						498
	68.7429	0.13147	0.25488	0.25821			499	60.1459	60.4563	60.3008	60.4178																																						499
	68.4104	0.13128	0.2548	0.25824			500	60.326	60.6351	60.5247	60.6676																																						500
	68.0773	0.13106	0.2548	0.25816			501	60.5145	60.7909	60.7158	60.8916																																						501
	67.7442	0.13086	0.25464	0.25808			502	60.7078	61.007	60.9389	61.1209																																						502
	67.4113	0.1305	0.25462	0.25792			503	60.8668	61.149	61.1358	61.3326																																						503
	67.0782	0.13001	0.25457	0.25775			504	60.9915	61.307	61.2883	61.5166																																						504
	66.7452	0.1297	0.25452	0.25772			505	61.1669	61.4943	61.4597	61.706																																						505
	66.4123	0.12954	0.25449	0.2576			506	61.3643	61.7008	61.703	61.9298																																						506
	66.0793	0.12928	0.25441	0.25769			507	61.5248	61.8228	61.8476	62.1223																																						507
	65.7465	0.12898	0.25437	0.25754			508	61.6676	61.9521	62.0054	62.2732																																						508
	65.4135	0.12858	0.25437	0.25742			509	61.8495	62.1459	62.2041	62.4836																																						509
	65.081	0.12836	0.25437	0.25732			510	61.9946	62.3012	62.3527	62.7384																																						510
	64.7481	0.12815	0.25435	0.25721			511	62.132	62.4495	62.4585	62.9101																																						511
	64.4154	0.12799	0.25428	0.25713			512	62.2455	62.5743	62.5858	63.0671																																						512
	64.0824	0.12772	0.25424	0.25706			513	62.3732	62.7597	62.7595	63.2847																																						513
	63.7489	0.12736	0.25413	0.25695			514	62.4784	62.8573	62.8996	63.4399																																						514
	63.4164	0.12711	0.25411	0.25683			515	62.6206	62.9738	63.0499	63.5418																																						515
	63.0834	0.12695	0.25403	0.25669			516	62.772	63.11	63.2139	63.7075																																						516
	62.7499	0.12679	0.25396	0.25658			517	63.02	63.3294	63.4233	63.9738																																						517
	62.4171	0.12647	0.25391	0.25637			518	63.1304	63.444	63.5757	64.1417																																						518
	62.0841	0.12635	0.25384	0.25624			519	63.3256	63.6349	63.7756	64.3561																																						519
	61.7509	0.12621	0.25374	0.25613			520	63.5368	63.8143	63.9948	64.612																																						520
	61.4176	0.12601	0.25362	0.25595			521	63.6788	63.9498	64.1895	64.7879																																						521
	61.0847	0.12586	0.25352	0.25588			522	63.7058	63.9757	64.2804	64.8384																																						522
	60.7518	0.12563	0.25339	0.25578			523	63.9222	64.1549	64.4439	65.0036																																						523
	60.4185	0.12542	0.25337	0.25566			524	64.055	64.2677	64.5719	65.1826																																						524
	60.0853	0.12519	0.25321	0.25551			525	64.1514	64.437	64.6865	65.3113																																						525
	59.7523	0.12511	0.25328	0.25537			526	64.2302	64.5687	64.7777	65.4344																																						526
	59.419	0.12494	0.25329	0.25524			527	64.3909	64.7937	64.9325	65.637																																						527
	59.0864	0.12482	0.25329	0.25512			528	64.5402	64.931	65.098	65.8393																																						528
	58.7529	0.12467	0.25328	0.25495			529	64.6974	65.1098	65.2671	66.0292																																						529
	58.4205	0.12455	0.25324	0.25489			530	64.8445	65.2223	65.4395	66.215																																						530
	58.0865	0.12432	0.25323	0.25471			531	65.0406	65.3753	65.6275	66.4659																																						531
	57.7534	0.12415	0.25317	0.25454			532	65.1804	65.5032	65.7911	66.6884																																						532
	57.4207	0.12378	0.25309	0.25435			533	65.2999	65.625	65.9339	66.8374																																						533
	57.0872	0.12376	0.25289	0.2542			534	65.4447	65.7521	66.0421	66.948																																						534
	56.754	0.12354	0.25273	0.25401			535	65.557	65.8806	66.1461	67.0746																																						535
	56.4209	0.1233	0.25264	0.25375			536	65.6919	66.0465	66.2835	67.2121																																						536
	56.0878	0.12307	0.25252	0.25338			537	65.8448	66.2211	66.4222	67.3403																																						537
	55.7546	0.12294	0.25235	0.25324			538	65.971	66.3496	66.5334	67.4865																																						538
	55.4211	0.12282	0.25226	0.25308			539	66.0723	66.461	66.6961	67.6628																																						539
	55.0879	0.12268	0.2522	0.25297			540	66.1944	66.5701	66.8325	67.8146																																						540
	54.7547	0.12256	0.25209	0.25283			541	66.2815	66.6739	66.9475	67.9366																																						541
	54.4216	0.12239	0.25196	0.25272			542	66.379	66.7279	67.0597	68.0397																																						542
	54.0885	0.12233	0.2519	0.25258			543	66.4565	66.7807	67.1414	68.115																																						543
	53.7552	0.12222	0.25182	0.25246			544	66.5153	66.881	67.2258	68.1902																																						544
	53.4222	0.12204	0.25163	0.25172			545	66.6102	66.9917	67.3299	68.2958																																						545
	53.0896	0.12196	0.2516	0.25137			546	66.7246	67.0804	67.4052	68.4064																																						546
	52.756	0.12187	0.2515	0.25134			547	66.8354	67.2367	67.5607	68.5466																																						547
	52.4225	0.12179	0.25147	0.25113			548	66.9699	67.4141	67.7071	68.7261																																						548
	52.089	0.12171	0.25142	0.25104			549	67.0746	67.4793	67.7786	68.8129																																						549
	51.757	0.12167	0.25142	0.25094			550	67.2267	67.6217	67.9179	68.9908																																						550
	51.4239	0.12172	0.25144	0.25077			551	67.348	67.7502	68.0529	69.1157																																						551
	51.0906	0.12178	0.25149	0.25063			552	67.4679	67.8371	68.1399	69.2536																																						552
	50.7575	0.12191	0.25166	0.25043			553	67.5374	67.9174	68.2038	69.3397																																						553
	50.4254	0.1222	0.25182	0.25021			554	67.6843	68.0681	68.3646	69.4947																																						554
	50.0923	0.12263	0.25198	0.24999			555	67.7279	68.1466	68.4448	69.5471																																						555
	49.7594	0.12306	0.25226	0.24974			556	67.8474	68.2756	68.5845	69.6823																																						556
	49.4269	0.1234	0.25246	0.24943			557	67.9558	68.3596	68.7359	69.7841																																						557
	49.0945	0.12392	0.25284	0.24932			558	68.0539	68.4351	68.8602	69.8921																																						558
	48.7619	0.12476	0.25335	0.24909			559	68.1	68.4857	68.9313	69.9858																																						559
	48.4295	0.12583	0.25413	0.24897			560	68.1944	68.579	69.0414	70.0658																																						560
	48.0974	0.12711	0.25515	0.24879			561	68.3127	68.6588	69.1362	70.1533																																						561
	47.7649	0.12923	0.25608	0.24869			562	68.3978	68.7715	69.2237	70.265																																						562
	47.4331	0.13083	0.25729	0.24849			563	68.5375	68.9247	69.3625	70.4065																																						563
	47.1011	0.13384	0.25878	0.24833			564	68.6782	69.0662	69.4717	70.528																																						564
	46.7688	0.13786	0.2602	0.24813			565	68.8089	69.1815	69.5588	70.6667																																						565
	46.4371	0.14113	0.2619	0.24787			566	68.7813	69.1882	69.5751	70.709																																						566
	46.1058	0.14646	0.26433	0.24768			567	68.8406	69.2198	69.5905	70.7417																																						567
	45.7748	0.15067	0.26732	0.24756			568	68.9145	69.2846	69.6659	70.8162																																						568
	45.4432	0.15612	0.27008	0.24728			569	68.9549	69.3276	69.6787	70.8717																																						569
	45.1125	0.16133	0.27194	0.2471			570	68.9807	69.3936	69.7303	70.9257																																						570
	44.782	0.1665	0.27475	0.24689			571	69.0718	69.4805	69.817	70.9995																																						571
	44.4514	0.17369	0.27785	0.24664			572	69.1385	69.5963	69.9373	71.1072																																						572
	44.1214	0.17924	0.28086	0.24635			573	69.1961	69.6437	69.9841	71.1817																																						573
	43.7906	0.1854	0.28398	0.2461			574	69.2974	69.7108	70.1054	71.2562																																						574
	43.4609	0.19253	0.28686	0.2459			575	69.4101	69.7676	70.2067	71.3417																																						575
	43.1309	0.1986	0.2896	0.24567			576	69.5279	69.8851	70.3398	71.4623																																						576
	42.8016	0.20692	0.29288	0.24534			577	69.6414	69.9972	70.4006	71.5648																																						577
	42.4721	0.2132	0.29583	0.24478			578	69.733	70.1068	70.471	71.6537																																						578
	42.143	0.22103	0.29854	0.24465			579	69.8829	70.2654	70.6016	71.8115																																						579
	41.8134	0.22785	0.30106	0.24446			580	69.9566	70.3676	70.6724	71.9253																																						580
	41.4843	0.23574	0.30347	0.24426			581	70.0687	70.4634	70.7519	72.0112																																						581
	41.1552	0.24251	0.3063	0.24413			582	70.1151	70.5201	70.8344	72.0831																																						582
	40.8256	0.25078	0.30829	0.24416			583	70.2247	70.6362	70.9475	72.1468																																						583
	40.4967	0.25846	0.31084	0.2441			584	70.2071	70.6356	70.9505	72.1231																																						584
	40.1677	0.26675	0.3139	0.24409			585	70.3147	70.7513	71.073	72.223																																						585
	39.8388	0.27467	0.31615	0.2441			586	70.411	70.8608	71.1675	72.3297																																						586
	39.5107	0.28382	0.31878	0.24412			587	70.5093	70.9566	71.2808	72.411																																						587
	39.1818	0.29263	0.32199	0.24445			588	70.537	70.9716	71.3366	72.4826																																						588
	38.853	0.30259	0.32519	0.24485			589	70.6625	71.0998	71.4627	72.6331																																						589
	38.5248	0.31252	0.32871	0.24513			590	70.7511	71.1603	71.5356	72.6783																																						590
	38.1971	0.32315	0.33302	0.24573			591	70.7883	71.1749	71.5494	72.725																																						591
	37.8693	0.33447	0.3371	0.24647			592	70.8619	71.2275	71.5776	72.7609																																						592
	37.5422	0.34727	0.34225	0.24772			593	70.9642	71.3518	71.7059	72.8738																																						593
	37.215	0.35953	0.34676	0.24922			594	71.0521	71.4178	71.7866	72.9224																																						594
	36.8884	0.37175	0.35171	0.25149			595	71.1092	71.4659	71.8219	72.9805																																						595
	36.5615	0.38616	0.35842	0.2544			596	71.1904	71.5552	71.8939	73.0171																																						596
	36.2359	0.39998	0.36453	0.25868			597	71.2856	71.6592	72.002	73.1184																																						597
	35.91	0.41408	0.37081	0.26335			598	71.328	71.6977	72.0277	73.1128																																						598
	35.5847	0.42854	0.37842	0.26983			599	71.3529	71.7622	72.0707	73.1322																																						599
	35.2591	0.44407	0.38494	0.27647			600	71.4203	71.829	72.145	73.1913																																						600
	34.9335	0.45816	0.39251	0.28467			601	71.5212	71.9257	72.2645	73.2873																																						601
	34.6086	0.47252	0.40001	0.29357			602	71.5832	71.9652	72.2916	73.2734																																						602
	34.2839	0.48571	0.40878	0.30444			603	71.6851	72.0623	72.3416	73.3845																																						603
	33.9593	0.49957	0.41597	0.31587			604	71.7572	72.1144	72.4181	73.4714																																						604
	33.6332	0.51223	0.42415	0.32795			605	71.8588	72.2145	72.509	73.5312																																						605
	33.3074	0.52303	0.43216	0.34324			606	71.9061	72.2613	72.5405	73.565																																						606
	32.9813	0.53211	0.44089	0.3583			607	71.9911	72.3434	72.6405	73.694																																						607
	32.6549	0.54052	0.44833	0.3756			608	72.0406	72.3968	72.7065	73.7143																																						608
	32.3278	0.54645	0.4557	0.39297			609	72.1604	72.4969	72.7791	73.7834																																						609
	31.9991	0.55175	0.46327	0.41251			610	72.1954	72.5414	72.8013	73.8065																																						610
	31.6705	0.55423	0.4719	0.43264			611	72.259	72.6712	72.8747	73.9054																																						611
	31.3409	0.55508	0.47765	0.45314			612	72.3532	72.7561	72.9317	73.9543																																						612
	31.0096	0.55465	0.48481	0.47528			613	72.4267	72.8208	72.9921	73.9882																																						613
	30.6771	0.55241	0.49057	0.49735			614	72.5202	72.948	73.0626	74.0389																																						614
	30.3445	0.5438	0.49569	0.51931			615	72.5918	73.019	73.154	74.1261																																						615
	30.0095	0.53222	0.50096	0.54132			616	72.6679	73.0236	73.2261	74.1479																																						616
	29.6733	0.51976	0.50439	0.56363			617	72.7381	73.1063	73.3064	74.2116																																						617
	29.3356	0.50376	0.50785	0.58564			618	72.8051	73.1979	73.3913	74.3085																																						618
	28.9971	0.48667	0.51014	0.60647			619	72.832	73.2457	73.4917	74.3328																																						619
	28.6567	0.46655	0.51144	0.62697			620	72.8899	73.3089	73.5322	74.3569																																						620
	28.3158	0.44425	0.51205	0.64563			621	72.9416	73.3452	73.567	74.4048																																						621
	27.9724	0.42117	0.51215	0.66323			622	72.9696	73.355	73.5821	74.4231																																						622
	27.6282	0.39538	0.51176	0.6798			623	72.9832	73.3607	73.6025	74.3997																																						623
	27.2834	0.36966	0.50949	0.6931			624	73.0214	73.3936	73.6214	74.47																																						624
	26.9372	0.34403	0.50533	0.7064			625	73.104	73.4559	73.6911	74.5117																																						625
	26.5909	0.31711	0.49869	0.71575			626	73.206	73.5604	73.7775	74.5578																																						626
	26.2438	0.2924	0.49082	0.72404			627	73.2519	73.5984	73.8329	74.5932																																						627
	25.8968	0.26859	0.482	0.72969			628	73.3614	73.7338	73.9057	74.7061																																						628
	25.5498	0.24642	0.47283	0.73218			629	73.415	73.7334	73.9564	74.7253																																						629
	25.2036	0.22561	0.46153	0.73347			630	73.4612	73.7545	73.9902	74.7681																																						630
	24.8579	0.20778	0.4501	0.73288			631	73.4233	73.7459	73.9879	74.7647																																						631
	24.5134	0.19124	0.43674	0.72961			632	73.4399	73.7876	74.0091	74.7896																																						632
	24.169	0.17758	0.42405	0.72098			633	73.4866	73.7967	74.073	74.7961																																						633
	23.8251	0.16526	0.41003	0.71011			634	73.5546	73.9021	74.0896	74.8234																																						634
	23.4839	0.15467	0.39583	0.69624			635	73.621	73.9476	74.1796	74.8556																																						635
	23.142	0.14531	0.38159	0.68094			636	73.811	74.1199	74.345	75.0156																																						636
	22.8023	0.13865	0.36706	0.6628			637	73.8746	74.1806	74.3962	75.044																																						637
	22.4628	0.13155	0.35342	0.64282			638	73.9377	74.2567	74.451	75.0735																																						638
	22.124	0.12656	0.33932	0.62005			639	73.986	74.2622	74.5065	75.1197																																						639
	21.786	0.12219	0.32738	0.59628			640	74.0201	74.3375	74.4969	75.1356																																						640
	21.4483	0.11847	0.31471	0.57084			641	73.9638	74.2988	74.4545	75.0561																																						641
	21.1111	0.11489	0.30474	0.54374			642	73.9942	74.3413	74.4937	75.0733																																						642
	20.7745	0.1125	0.29447	0.51624			643	74.063	74.3865	74.5409	75.1235																																						643
	20.4388	0.10995	0.28562	0.48857			644	74.1355	74.4669	74.5791	75.1476																																						644
	20.1035	0.10639	0.27769	0.46065			645	74.1908	74.5106	74.6409	75.2272																																						645
	19.7683	0.10547	0.27079	0.43404			646	74.2642	74.5625	74.7007	75.2597																																						646
	19.4326	0.10328	0.26504	0.40845			647	74.3558	74.5852	74.7404	75.2873																																						647
	19.0982	0.10189	0.25974	0.38462			648	74.2451	74.4934	74.6614	75.2343																																						648
	18.7636	0.10095	0.25528	0.36227			649	74.1851	74.4691	74.6563	75.2229																																						649
	18.4294	0.10026	0.25079	0.34273			650	74.2258	74.5044	74.7006	75.248																																						650
	18.095	0.0995	0.2479	0.32519			651	74.2261	74.5294	74.6968	75.2436																																						651
	17.7606	0.09839	0.244	0.3103			652	74.2154	74.6057	74.7046	75.2947																																						652
	17.4268	0.09783	0.24147	0.29729			653	74.3421	74.7292	74.7982	75.3515																																						653
	17.0929	0.09738	0.23947	0.28527			654	74.4844	74.8496	74.8858	75.4615																																						654
	16.7589	0.09691	0.23789	0.27535			655	74.4626	74.8497	74.9059	75.4573																																						655
	16.4253	0.09643	0.23656	0.26778			656	74.5491	74.932	74.9899	75.555																																						656
	16.0916	0.09598	0.23478	0.26047			657	74.6111	74.989	75.0554	75.5703																																						657
	15.7582	0.0955	0.23366	0.25437			658	74.6671	75.0229	75.1224	75.641																																						658
	15.4244	0.09495	0.23221	0.24956			659	74.7109	75.0713	75.2052	75.6569																																						659
	15.0905	0.09441	0.23055	0.24508			660	74.7491	75.1026	75.211	75.6629																																						660
	14.7576	0.094	0.22997	0.24195			661	74.7245	75.067	75.1933	75.6339																																						661
	14.4237	0.09362	0.22911	0.23921			662	74.7832	75.094	75.2423	75.6676																																						662
	14.0901	0.09316	0.22833	0.23714			663	74.7791	75.0646	75.2232	75.6104																																						663
	13.7569	0.09275	0.22768	0.23455			664	74.729	75.016	75.1621	75.5639																																						664
	13.4237	0.0924	0.22707	0.23197			665	74.6689	74.9819	75.0773	75.4732																																						665
	13.0903	0.09208	0.22647	0.23044			666	74.6266	74.9505	75.005	75.4093																																						666
	12.7567	0.09164	0.22575	0.2296			667	74.5423	74.8449	74.9376	75.3089																																						667
	12.4227	0.09119	0.22507	0.22836			668	74.6123	74.9108	74.9732	75.3681																																						668
	12.0894	0.09064	0.22448	0.22748			669	74.5963	74.9207	74.9278	75.3281																																						669
	11.7559	0.09007	0.224	0.22632			670	74.6451	74.9451	74.9927	75.379																																						670
	11.4223	0.08967	0.22349	0.22508			671	74.6721	74.9637	75.0623	75.356																																						671
	11.0885	0.08931	0.22221	0.22406			672	74.7403	75.0715	75.0947	75.4094																																						672
	10.7551	0.08903	0.22144	0.2231			673	74.7595	75.0541	75.1206	75.3666																																						673
	10.4215	0.08872	0.22056	0.2221			674	74.8971	75.1469	75.2568	75.4395																																						674
	10.0879	0.08832	0.22019	0.22058			675	75.0398	75.3021	75.4033	75.6037																																						675
	9.75456	0.08796	0.21981	0.21956			676	75.1907	75.3947	75.4894	75.7542																																						676
	9.4212	0.08762	0.21906	0.21904			677	75.2323	75.38	75.56	75.7488																																						677
	9.08747	0.08722	0.21872	0.21787			678	75.2187	75.4686	75.6182	75.8401																																						678
	8.75375	0.08689	0.21847	0.21717			679	75.1356	75.4167	75.5393	75.8096																																						679
	8.42081	0.08646	0.21818	0.217			680	75.1996	75.4848	75.5957	75.7952																																						680
	8.08736	0.08621	0.21786	0.21682			681	75.1894	75.5438	75.5902	75.7516																																						681
	7.75399	0.08602	0.21759	0.21655			682	75.2063	75.618	75.5902	75.7978																																						682
	7.41995	0.08581	0.21737	0.21624			683	75.2751	75.6181	75.5631	75.7759																																						683
	7.08665	0.08561	0.21714	0.21607			684	75.4078	75.687	75.6694	75.8199																																						684
	6.75346	0.08548	0.21699	0.21568			685	75.4303	75.6469	75.5945	75.8156																																						685
	6.42012	0.08542	0.21689	0.21547			686	75.4222	75.6419	75.6082	75.7657																																						686
	6.08656	0.08539	0.21682	0.21534			687	75.4873	75.7456	75.7137	75.8542																																						687
	5.75285	0.08534	0.21661	0.21531			688	75.4292	75.6816	75.6165	75.7643																																						688
	5.41909	0.08537	0.21663	0.21532			689	75.3625	75.6123	75.5833	75.7065																																						689
	5.08577	0.08544	0.21665	0.21538			690	75.3126	75.5842	75.6291	75.6796																																						690
	4.75269	0.08558	0.21675	0.21547			691	75.2669	75.5909	75.5894	75.6651																																						691
	4.41885	0.08555	0.21687	0.2155			692	75.3174	75.5278	75.5903	75.6306																																						692
	4.08552	0.08578	0.21695	0.21551			693	75.4166	75.6211	75.6703	75.6585																																						693
	3.7518	0.08583	0.2169	0.21545			694	75.5148	75.7811	75.7373	75.7567																																						694
	3.41877	0.08596	0.21699	0.21532			695	75.5177	75.8068	75.7848	75.7685																																						695
	3.08529	0.08602	0.2169	0.21531			696	75.6455	75.8476	75.9007	75.862																																						696
	2.75186	0.08606	0.21678	0.21517			697	75.7645	76.0169	76.003	75.9655																																						697
	2.41849	0.08608	0.21679	0.21512			698	75.8106	76.0685	76.0611	75.9718																																						698
	2.08565	0.08604	0.21671	0.215			699	75.7506	76.0387	75.984	75.916																																						699
	1.75737	0.08749	0.22268	0.21887			700	75.8339	76.1326	75.9625	75.9125																																						700
	1.44406	0.09569	0.23166	0.22529			701	75.8109	76.1195	75.9043	75.8034																																						701
	1.1919	0.08891	0.22742	0.2144			702	75.7738	76.113	75.8882	75.7572																																						702
	0.99484	0.07894	0.21921	0.2041			703	75.7907	76.1512	75.9938	75.8385																																						703
	0.83577	0.07239	0.2078	0.193			704	75.8576	76.1594	76.0738	75.8141																																						704
	0.71357	0.06414	0.19644	0.18115			705	75.8812	76.1598	76.0551	75.833																																						705
	0.61723	0.05714	0.18517	0.17101			706	75.998	76.2996	76.1802	76.0166																																						706
	0.54003	0.0508	0.17415	0.16082			707	76.0475	76.3423	76.2169	76.0625																																						707
	0.47924	0.04534	0.16378	0.15163			708	76.1039	76.4518	76.2002	76.0911																																						708
	0.43006	0.04019	0.15464	0.14318			709	76.2364	76.626	76.2957	76.1968																																						709
	0.38987	0.03646	0.14556	0.1359			710	76.2803	76.6714	76.3927	76.1826																																						710
	0.35654	0.03324	0.13843	0.12952			711	76.3623	76.7621	76.4907	76.2191																																						711
	0.32897	0.03032	0.13131	0.12366			712	76.4142	76.8114	76.4687	76.1809																																						712
	0.30501	0.02838	0.12572	0.11858			713	76.5083	76.8429	76.5672	76.2284																																						713
	0.28462	0.02682	0.12023	0.11406			714	76.5495	76.8721	76.6487	76.2803																																						714
	0.26663	0.02578	0.11588	0.1103			715	76.6564	77.0144	76.7274	76.3833																																						715
	0.25088	0.02491	0.11174	0.10685			716	76.6915	77.0573	76.7421	76.4419																																						716
	0.23607	0.02415	0.10812	0.10353			717	76.7749	77.1091	76.8582	76.588																																						717
	0.2234	0.02337	0.10468	0.10104			718	76.8628	77.1991	76.9435	76.6972																																						718
	0.21182	0.02273	0.10212	0.09836			719	76.927	77.3142	77.0113	76.8201																																						719
	0.20148	0.02212	0.09935	0.09597			720	77.0085	77.3653	77.0974	76.8698																																						720
	0.19112	0.02152	0.09685	0.0939			721	77.1071	77.5297	77.2212	76.9449																																						721
	0.18176	0.02096	0.09473	0.09183			722	77.2225	77.6402	77.3179	77.0457																																						722
	0.1732	0.02042	0.09274	0.08993			723	77.3152	77.7413	77.4382	77.1406																																						723
	0.16526	0.01991	0.09091	0.08823			724	77.4153	77.8389	77.5204	77.2133																																						724
	0.15768	0.01942	0.08944	0.08639			725	77.4817	77.9357	77.5972	77.2613																																						725
	0.15109	0.01897	0.08772	0.08475			726	77.5532	78.0332	77.6779	77.3167																																						726
	0.14422	0.01856	0.08613	0.08311			727	77.6382	78.1102	77.7776	77.3637																																						727
	0.13809	0.01823	0.08435	0.08165			728	77.7028	78.2059	77.8506	77.4238																																						728
	0.13184	0.01788	0.08309	0.07998			729	77.7667	78.273	77.916	77.4441																																						729
	0.12663	0.01758	0.08186	0.0788			730	77.8294	78.3397	77.9695	77.4881																																						730
	0.12112	0.0173	0.08045	0.07747			731	77.8772	78.3744	78.0063	77.4891																																						731
	0.1161	0.01707	0.07927	0.07611			732	77.9038	78.4162	78.0361	77.489																																						732
	0.11056	0.01683	0.07813	0.07493			733	77.9102	78.4333	78.0283	77.4685																																						733
	0.10607	0.01663	0.07704	0.07357			734	77.9451	78.4634	78.0397	77.46																																						734
	0.10153	0.01645	0.07577	0.07234			735	77.9336	78.463	78.0443	77.4219																																						735
	0.09768	0.01628	0.07473	0.07104			736	77.9641	78.4784	78.0475	77.4009																																						736
	0.09333	0.01612	0.07368	0.06999			737	77.983	78.4832	78.0441	77.3732																																						737
	0.08894	0.01598	0.07227	0.06879			738	77.9842	78.4628	78.0017	77.3265																																						738
	0.08528	0.01585	0.07127	0.06757			739	77.977	78.4558	77.9874	77.2823																																						739
	0.08188	0.01573	0.07023	0.06652			740	77.9869	78.4605	77.9656	77.2552																																						740
	0.07815	0.0156	0.0691	0.06542			741	77.9561	78.4247	77.9273	77.1689																																						741
	0.07495	0.01547	0.06808	0.0643			742	77.9642	78.4444	77.9333	77.1492																																						742
	0.07174	0.01536	0.06693	0.06326			743	77.9757	78.42	77.9176	77.0973																																						743
	0.06911	0.01525	0.06597	0.06224			744	77.9908	78.4233	77.9369	77.0786																																						744
	0.06579	0.01514	0.06506	0.06118			745	77.9994	78.4327	77.9255	77.0352																																						745
	0.06324	0.01504	0.06405	0.06017			746	78.0432	78.4676	77.9357	77.035																																						746
	0.06077	0.01492	0.06313	0.05912			747	78.0392	78.4746	77.9294	77.0047																																						747
	0.0582	0.01482	0.06216	0.05816			748	78.0286	78.4622	77.9166	76.9586																																						748
	0.05532	0.01472	0.06121	0.05712			749	78.048	78.4742	77.9196	76.9416																																						749
	0.0538	0.01462	0.06023	0.05601			750	78.0511	78.4691	77.9121	76.9019																																						750
	0.05102	0.0145	0.05934	0.05507			751	78.0831	78.4955	77.9228	76.9004																																						751
	0.04914	0.01441	0.05843	0.05413			752	78.1297	78.5328	77.9576	76.92																																						752
	0.04652	0.0143	0.05753	0.0532			753	78.1517	78.5339	77.9567	76.8848																																						753
	0.04526	0.01421	0.05663	0.05225			754	78.1575	78.556	77.9599	76.8712																																						754
	0.04346	0.01408	0.05574	0.05131			755	78.1582	78.5502	77.9502	76.8309																																						755
	0.04142	0.01398	0.05484	0.05039			756	78.1396	78.5411	77.9296	76.7848																																						756
	0.03988	0.01387	0.05399	0.04957			757	78.1529	78.5371	77.9277	76.7433																																						757
	0.03814	0.01376	0.05312	0.04874			758	78.1749	78.5339	77.9255	76.7107																																						758
	0.03679	0.01365	0.05228	0.04788			759	78.2163	78.5756	77.9553	76.7134																																						759
	0.0359	0.01355	0.05145	0.04705			760	78.2192	78.5828	77.9496	76.6645																																						760
	0.03375	0.01344	0.05063	0.04624			761	78.2507	78.6038	77.9468	76.6422																																						761
	0.03282	0.01334	0.04983	0.04545			762	78.2535	78.5999	77.9203	76.5918																																						762
	0.03161	0.01325	0.04907	0.04466			763	78.2655	78.6136	77.8928	76.545																																						763
	0.0302	0.01312	0.0483	0.04391			764	78.266	78.6195	77.8945	76.5097																																						764
	0.02972	0.013	0.04748	0.04315			765	78.2765	78.6332	77.8997	76.4574																																						765
	0.02857	0.01288	0.04674	0.04244			766	78.2779	78.6411	77.8759	76.4197																																						766
	0.02755	0.01276	0.04602	0.04173			767	78.3153	78.6613	77.8817	76.4187																																						767
	0.02658	0.01263	0.04532	0.04102			768	78.3087	78.6729	77.8733	76.3895																																						768
	0.02541	0.01252	0.04466	0.04028			769	78.3313	78.6977	77.8855	76.3791																																						769
	0.02477	0.0124	0.04398	0.03962			770	78.3291	78.723	77.8717	76.3501																																						770
	0.02336	0.0123	0.04332	0.03896			771	78.3501	78.7386	77.861	76.3333																																						771
	0.02275	0.0122	0.04267	0.03831			772	78.3682	78.7556	77.8612	76.311																																						772
	0.02223	0.01209	0.042	0.03768			773	78.3687	78.7614	77.8586	76.278																																						773
	0.02179	0.012	0.04137	0.03707			774	78.3855	78.7591	77.8691	76.271																																						774
	0.02072	0.0119	0.04075	0.03648			775	78.3869	78.7569	77.8467	76.2241																																						775
	0.01989	0.01178	0.04015	0.03589			776	78.3765	78.748	77.8172	76.1846																																						776
	0.01949	0.01168	0.03955	0.03531			777	78.396	78.7781	77.8364	76.153																																						777
	0.01914	0.01158	0.03896	0.03475			778	78.406	78.7841	77.8272	76.0906																																						778
	0.01808	0.01147	0.03838	0.03419			779	78.4163	78.7741	77.8103	76.0423																																						779
	0.01764	0.01136	0.03782	0.03363			780	78.3842	78.751	77.7713	75.9563																																						780
	0.01663	0.01123	0.03728	0.0331			781	78.3928	78.7334	77.7393	75.8934																																						781
	0.01668	0.01113	0.03674	0.03258			782	78.396	78.7537	77.7461	75.8629																																						782
	0.01605	0.01102	0.03623	0.03208			783	78.3941	78.766	77.7516	75.8401																																						783
	0.01511	0.01091	0.03571	0.0316			784	78.409	78.781	77.7413	75.8127																																						784
	0.01466	0.01081	0.03522	0.03111			785	78.3931	78.7963	77.7269	75.7425																																						785
	0.01402	0.01069	0.03474	0.03062			786	78.3894	78.8018	77.726	75.7141																																						786
	0.01341	0.01061	0.03425	0.03017			787	78.4079	78.8137	77.7174	75.6904																																						787
	0.01338	0.01051	0.03379	0.02972			788	78.414	78.8174	77.6783	75.6497																																						788
	0.01302	0.01043	0.0333	0.0293			789	78.4253	78.825	77.6671	75.6318																																						789
	0.01191	0.01033	0.03285	0.02888			790	78.4323	78.8401	77.6484	75.5953																																						790
[truncated: 1,710 more rows]
[truncated: 6 more columns]

## Sheet: Figure 5
5b	Time of day	T				5c	Time of day	T				5d	Total energy load				5e	Total energy load				5f		Total energy load
[truncated: 27 more rows]

[truncated: 17 more sheets: s2, s3, s6, s7, s10, s13, s15, s16, s17, s19, s21, s23, s24, s29, S30, s33, s34]
